# Supplementary material for: Aberrant expression and localization of the RAP1 shelterin protein contribute to age-related phenotypes
Source: PLoS Genet. 2022 Nov 28;18(11):e1010506. doi: 10.1371/journal.pgen.1010506 (PMC9704629; doi:10.1371/journal.pgen.1010506)
Supplement: S1 Table — (XLSX) [file pgen.1010506.s012.xlsx]

## Sheet: Liver
Supplementary Table 1. Gene Transcription is altered in Rap1KI/KI tissues.
Gene	Female 12-14 month KI/KI to WT				Gene	Male 3-5 month KI/KI to WT
	z-ratio	p-value	FDR			z-ratio	p-value	FDR
Abcc8	4.77	0	0		Adamts15	1.93	0.0136	0.2718
Acot1	5.79	0	0		Adra1A	1.55	0.0067	0.1728
Acsbg1	3.63	0	0		Ahcyl2	-2.08	0.0057	0.1559
Acsm3	-2.19	0.0003	0.0016		Ank2	1.72	0.0095	0.2164
Acss2	-2.09	0.0068	0.0225		Ankrd42	2.28	0.0068	0.1752
Adck5	1.76	0	0		Anxa8	-1.66	0.0005	0.0267
Add1	1.83	0	0.0001		Arhgef39	2.09	0	0.0017
Adgrd1	-1.9	0.0024	0.0092		Arhgef9	2.07	0	0.0002
Adrb1	1.62	0.0008	0.0034		Aspm	1.57	1.61	0
Agps	1.68	0	0.0001		Atad5	1.83	1.76	0.0012
Agt	-2.12	0.0279	0.0756		Atoh8	-2.78	-2.23	0.0058
Ahsg	-4.28	0.0222	0.0625		B3Galt6	1.52	0	0.0028
Aim1	1.7	0.0002	0.0011		Bcl3	-1.51	0.0084	0.2017
Akap7	2.46	0	0		Ccna2	2.38	0	0.0022
Aldh1A2	-2.11	0.0003	0.0012		Cenpe	2.1	0	0.0001
Aldh1A3	1.72	0.0181	0.0527		Cep78	1.6	0.003	0.1001
Aldh3B2	-2.13	0	0		Chtf18	1.76	0.0014	0.0582
Aldoc	6.55	0	0		Cpne2	-1.52	0.0084	0.2022
Angptl3	-1.52	0.0011	0.0044		Crispld2	1.61	0.0016	0.0629
Ano1	2.22	0.0129	0.0392		Cyp1B1	1.84	0.0002	0.0123
Anpep	1.5	0.0478	0.1186		Cyp4A14	2.75	0.0106	0.2317
Ap1S3	1.63	0	0.0002		Cyp7A1	2.75	0.0065	0.1696
Apod	1.92	0.0188	0.0545		Dcdc2A	1.55	0.0011	0.0498
Aqp5	7.07	0	0		Eid2B	2.46	0.0036	0.1165
Arhgap8	2.88	0.0042	0.0149		Esr1	-1.7	0.0074	0.1857
Arrdc1	2.31	0	0		Esrrg	1.76	0.0028	0.0964
Art4	1.63	0.0008	0.0036		Fam126B	1.52	0	0.002
Atp1A3	-1.89	0.0039	0.0139		Fblim1	1.72	0.0152	0.2888
B4Galnt1	3.08	0	0		Gal3St1	2.75	0.0105	0.2307
Basp1	1.61	0	0		Gbp8	1.51	0.012	0.2529
Bcl2L14	4.49	0	0		Gem	1.69	0.0057	0.1557
Bcl3	1.54	0	0		Gna14	1.54	0.0008	0.0381
Bend5	2.02	0	0		Gprc5B	2.57	0.0135	0.2714
Bik	1.52	0	0		Hdac2	2.15	0.0018	0.069
Bmp7	1.85	0	0.0002		Hmgcs1	2.42	0.0078	0.1922
Btbd11	1.51	0	0		Ifih1	1.99	0.0095	0.2173
C1Qtnf3	-2.3	0	0		Igsf9	1.98	0	0
C6	-2.68	0	0		Ihh	-2.45	0.0003	0.0165
C77080	2.26	0.0001	0.0003		Kif20B	1.61	0.0138	0.2736
Cachd1	-1.56	0	0		Kifc1	1.75	0.0001	0.0086
Cacnb3	1.7	0.007	0.0231		Lancl2	1.76	0.0058	0.1578
Cadm4	1.7	0.0243	0.0674		Ly6D	3.41	0	0
Calca	5.84	0.0077	0.0253		Mad2L1	1.64	0.01	0.2242
Capn9	-1.86	0	0		Mettl15	1.78	0.0115	0.2451
Car5B	-1.61	0	0.0004		Mfap4	1.8	0	0.0006
Cblc	5.37	0	0		Mki67	1.91	0.0001	0.0099
Ccdc68	1.96	0.0039	0.0138		Mlkl	1.61	0.001	0.0453
Ccdc92	1.68	0	0		Mtus2	3.14	0.0025	0.0877
Cck	4.33	0.0266	0.0726		Mycl	1.81	0.01	0.2238
Ccnd1	2.1	0.0324	0.0857		Mycn	-2.26	0.0086	0.2051
Cd24A	3.49	0	0		Nabp1	1.75	0.0153	0.2902
Cd300Lf	1.62	0.0124	0.038		Nat1	1.55	0.0073	0.1845
Cd59B	-1.52	0	0		Ndufaf5	4.1	0.0081	0.1968
Cd7	2.4	0.0054	0.0184		Nhlrc1	1.55	0	0.0019
Cd82	1.4488	0	0		Nmrk1	1.74	0.015	0.2862
Cd9	2.39	0	0		Nr5A1	-1.89	0.0061	0.1632
Cdca7	2.33	0.0094	0.0299		Nrep	2.09	0.0052	0.1478
Cdcp1	2	0	0.0002		Nusap1	2.58	0.0001	0.0047
Cdh3	1.63	0.0008	0.0034		Ocln	-2.1	0.0014	0.0569
Cdk18	2.18	0	0		Pdlim3	2.15	0.001	0.0446
Cdkn1A	-1.9	0.0017	0.0068		Pes1	1.64	0.0042	0.1283
Celf5	-1.69	0	0		Plk1	2.03	0	0
Celsr1	2.77	0	0		Prc1	2.25	0	0
Celsr2	2.87	0	0		Sbno1	-2.06	0	0.0001
Cfh	-1.62	0.0027	0.0099		Sema5B	2.07	0	0.0007
Cfhr2	-1.62	0.0007	0.0031		Senp7	2.09	0.0001	0.0058
Cgn	3.02	0.0013	0.0054		Setd4	-2.08	0.0092	0.2126
Chadl	1.7	0.0001	0.0005		Slc1A2	1.65	0.0049	0.141
Chaf1B	1.5	0	0		Slc26A6	1.59	0.0005	0.0253
Chil1	6.07	0	0		Spag5	1.96	0	0.0001
Cidec	-1.58	0	0		Spint1	1.75	0.0023	0.0823
Cish	2.15	0.0003	0.0013		Srsf7	1.83	0.0046	0.1345
Cited1	6.74	0	0		St6Galnac2	1.66	0.0056	0.1546
Cited4	6	0	0		Sytl4	1.54	0	0.0013
Clca3A1	6.27	0	0		Thy1	1.68	0.0018	0.0688
Clca3A2	7.24	0	0		Tmem136	1.65	0.0028	0.0959
Cldn3	7.5	0	0		Tmsb15B1	1.74	0.0138	0.274
Cldn7	5.3	0	0		Trim13	2.16	0.0016	0.0645
Clic6	4.33	0.0086	0.0276		Ube2C	2.42	0	0
Clip4	2.54	0	0		Vnn1	1.83	0	0
Clstn2	-2.38	0	0		Vsig10	1.7	0.0006	0.0317
Clu	1.86	0.0005	0.0022		Whamm	-1.89	0.0051	0.1461
Cmya5	2.8	0	0		Ydjc	1.54	0.0123	0.2564
Col4A5	1.94	0.0203	0.0582		Zfp518B	1.51	0.0022	0.08
Col4A6	3.26	0.0004	0.0019
Col7A1	4.6	0	0
Colec12	-1.65	0	0
Coro2A	1.86	0.0049	0.017
Cp	2.6	0.0125	0.0383
Cpa2	-1.59	0.0298	0.0798
Cpz	-2.78	0	0
Crabp2	2.49	0.002	0.0078
Ctgf	1.89	0.0247	0.0684
Cth	-1.65	0	0
Cx3Cl1	3.21	0.0003	0.0015
Cx3Cr1	1.76	0	0
Cxadr	2.23	0.0155	0.046
Cxcl14	3.49	0	0
Cyb561	2.32	0	0
Cyp2C44	-1.7	0	0
Cyp2E1	-2.26	0	0
Cyp2F2	3.76	0.0007	0.0032
Cyp2S1	-2.36	0	0
Cytip	2.45	0.0005	0.0021
Cytl1	1.66	0	0
Des	-2.31	0	0.0002
Dfna5	-2.13	0	0
Disp2	-2.11	0	0
Dkkl1	3.64	0	0
Dlg3	1.6	0	0.0002
Dnaic1	1.61	0	0
Dnajc12	1.63	0.0003	0.0014
Dnmt3L	-1.86	0.0013	0.0054
Dos	1.52	0	0.0002
Duoxa1	-2.42	0	0
Elovl7	3.71	0	0
Emid1	1.77	0.0001	0.0005
Emilin2	-1.98	0.0004	0.0019
Enpep	-1.58	0.0047	0.0163
Epb4.1L4B	5.26	0	0
Epha1	2.06	0.0454	0.1136
Ermn	1.88	0	0
Esrrb	5.67	0	0
Esyt3	3.16	0.0076	0.0249
Etv4	2.37	0.0001	0.0006
Evpl	1.67	0.0005	0.0022
Eya2	1.99	0	0
Ezr	2.64	0	0
Fabp3	-2.94	0.0425	0.1077
Fam83H	2.09	0	0.0001
Fbln1	-2.18	0.039	0.1002
Fbln7	1.99	0	0
Fbxo2	2.1	0	0
Fcgbp	12.87	0	0
Fgf18	-2.32	0	0
Fgf7	-1.63	0	0
Fgf9	-3.01	0.0005	0.0024
Fhdc1	3.62	0	0.0001
Flrt1	-2.28	0.0009	0.004
Flrt2	-1.58	0.0114	0.0353
Fmr1	-2.11	0.0001	0.0004
Fos	2.1	0	0
Foxi1	4.36	0	0
Fxyd2	2.11	0	0
Fxyd3	7.32	0	0
Fxyd6	2.04	0	0
Gabra3	-1.91	0	0.0003
Gata3	5.59	0	0
Gcm1	1.61	0	0
Gda	-1.65	0	0
Gfra2	1.69	0.001	0.0041
Golga7B	-1.57	0.0207	0.0591
Gpam	-1.9	0	0.0001
Gpm6A	-3.35	0	0
Gpx3	1.57	0	0.0001
Grb14	2.48	0.0001	0.0004
Grb7	3.81	0	0
Gyltl1B	2.68	0	0.0002
H2-M2	4.31	0.007	0.0231
Hap1	2.04	0	0
Hc	3.96	0.0017	0.0066
Hdac9	-1.76	0	0
Hfe	-1.75	0	0
Hid1	1.89	0	0
Hipk2	-1.54	0.0001	0.0004
Hist2H3C2	-1.6	0.0007	0.0029
Hook2	2.34	0	0
Hoxa10	-1.82	0.0007	0.0031
Hpn	2.42	0	0
Hsd17B12	-1.78	0	0
Htra4	-1.57	0.0162	0.048
Id2	1.56	0	0
Ifnlr1	4.05	0	0
Igsf9	1.97	0	0
Ikzf4	2.05	0	0
Il13Ra2	-2.14	0.011	0.0343
Il17Re	1.76	0.0018	0.0071
Inadl	2.09	0.0003	0.0013
Insig1	-2.44	0.0001	0.0003
Irf6	5.4	0	0
Irx1	8.83	0	0
Irx3	1.66	0.0248	0.0686
Itgb4	2.47	0	0
Kcnab1	-1.54	0	0
Kcne1L	-1.78	0.0092	0.0292
Kcnk3	-1.6	0	0
Kcnn4	1.71	0.0015	0.0061
Kcp	-1.86	0	0
Kctd14	2.42	0	0
Kif1A	1.65	0.001	0.0042
Kit	2.52	0.0017	0.0067
Klc3	4.44	0	0
Klf14	-1.91	0.0008	0.0033
Krt14	5.88	0	0
Krt18	6.52	0	0
Krt19	5.27	0	0
Krt23	4.06	0	0
Krt42	4.45	0	0
Krt5	8.63	0	0
Krt7	3.51	0	0
Krt8	6.65	0	0
Krt80	-1.7	0.0096	0.0306
Krtcap3	2.71	0	0
Lama5	1.93	0	0
Lamb3	2.19	0	0
Lamc2	4.24	0	0
Lcn2	7.25	0	0
Lctl	-2.08	0	0
Lpin1	-1.53	0	0
Lrfn4	2.2	0	0
Lsr	2.83	0	0
Ltbp2	3.74	0.0003	0.0015
Ltc4S	-1.56	0.003	0.0109
Ltf	11.11	0	0
Ly6D	3.72	0.0082	0.0266
Mal	3.7	0.0001	0.0006
Mapk13	5.87	0	0
Marc1	-2.63	0	0
Marcksl1	2.46	0	0
Marveld2	3.07	0	0
Mboat1	3.83	0	0
Mcpt4	1.58	0	0
Mdfi	2.6	0	0
Mgmt	-1.5	0	0
Mia	5.5	0	0
Mmgt2	1.68	0	0
Mmp3	2.16	0.0028	0.0104
Mogat2	-2.76	0	0
Morc4	-1.87	0	0
Mpzl2	2.53	0.0098	0.0309
Msln	-4.87	0	0
Mtmr7	5.61	0	0
Myc	2	0.032	0.0848
Naaladl2	1.67	0.0041	0.0144
Ncmap	3.39	0	0
Ngef	2.88	0	0
Ngfr	-1.66	0	0
Nkain4	-4.71	0	0
Notch1	2.62	0	0
Noxo1	2.13	0	0.0003
Nrn1	-2.42	0	0
Nrtn	1.6	0.0328	0.0866
Nrxn1	-1.92	0	0
Nt5E	2.2	0.0045	0.0158
Ntn1	1.74	0.0054	0.0184
Ntsr2	-2.31	0	0
Ogfrl1	2.8	0.007	0.0233
Orm1	-2.1	0	0
Orm2	-2.09	0	0
Orm3	-2.54	0	0
Osbpl3	2.23	0	0
Padi2	1.58	0.0047	0.0163
Pafah1B3	1.65	0	0
Pank3	-1.91	0	0.0002
Papln	1.56	0	0
Paqr6	2.46	0	0
Paqr9	-1.63	0.0155	0.0461
Pde9A	1.75	0.0373	0.0965
Pdzk1Ip1	1.91	0.0163	0.0481
Perp	4.35	0	0
Pgr	3.37	0.0001	0.0006
Phlda1	2.01	0.0325	0.0861
Phldb3	2.44	0	0
Piezo2	2.4	0.0185	0.0535
Pinx1	2.35	0	0
Pkp1	1.66	0	0
Pla2G2E	-2.55	0.0008	0.0033
Plb1	6.36	0	0
Plekhb1	3.51	0	0
Plekhh1	3.56	0	0
Plekhs1	5.36	0	0
Plet1	7.13	0	0
Plin5	-1.58	0.0051	0.0175
Pnma2	2.59	0	0
Poln	-1.52	0.0048	0.0166
Polr2L	1.72	0.0086	0.0277
Ppnr	1.58	0.0043	0.0151
Prg4	-2.76	0	0
Prlr	3.91	0	0
Proc	3.5	0.0121	0.0371
Prom1	3.02	0	0
Proser2	2.35	0	0
Prx	2.16	0.0076	0.025
Ptger3	-1.65	0	0
Ptgis	-3.13	0	0
Ptn	4.01	0.0002	0.0011
Ptprf	1.58	0.0004	0.0017
Pxylp1	1.78	0	0
Pygm	-1.56	0.0354	0.0926
Rab15	2.98	0	0
Rab37	1.73	0.0368	0.0955
Ramp1	1.95	0.001	0.0043
Rap1Gap	2.45	0.0008	0.0034
Rapgefl1	3.28	0	0
Rasgef1C	3.8	0.0022	0.0084
Rassf7	2.06	0.0015	0.0058
Rbp1	1.62	0.0014	0.0056
Rbp7	-1.6	0	0
Reep1	-2.07	0	0
Reep6	-1.72	0	0
Rgs11	2.26	0.0002	0.0011
Rhou	1.86	0.0024	0.009
Ripk4	4.59	0	0
Rnf128	2.02	0.0157	0.0467
Rnf208	4.15	0	0
Rnf43	4.38	0	0
Rorc	1.86	0.0121	0.0372
Rtkn	2.13	0.0001	0.0006
Runx1	1.91	0	0
Saa1	-1.57	0	0
Saa3	-4.34	0	0
Samd5	1.87	0.0047	0.0164
Scg3	2.12	0	0
Scin	3.41	0	0.0002
Scml4	2.3	0	0.0001
Scnn1A	3.43	0	0.0002
Scrn1	-2.58	0	0
Sdad1	2.45	0.0001	0.0004
Sdk1	-1.97	0	0
Sec14L4	2.06	0	0
Sema4D	2.1	0.0046	0.016
Serinc2	6.65	0	0
Serinc5	1.56	0	0
Serpina3B	-2.59	0	0.0001
Sh3Bgr	-2.22	0.0051	0.0174
Sh3Yl1	1.51	0.0008	0.0033
Shc4	1.5	0.0001	0.0005
Slc12A2	3.68	0	0.0002
Slc13A4	-1.53	0.006	0.0203
Slc16A7	1.68	0	0
Slc25A13	1.72	0.005	0.0172
Slc28A3	3.49	0.0022	0.0084
Slc35F3	4.73	0	0
Slc37A1	1.53	0	0
Slc38A3	-2.28	0	0
Slc39A4	2.32	0	0
Slco2A1	2.21	0	0
Smim22	7.76	0	0
Smim3	2.49	0	0
Smtnl2	-3.01	0	0
Sox10	4.19	0	0
Sox4	1.79	0	0
Sox9	4.1	0	0
Spaca1	-1.73	0.0001	0.0004
Spint1	5.56	0	0
Spint2	2.83	0	0.0001
Spns2	1.67	0.0404	0.1031
Srebf1	-1.72	0.0001	0.0003
Srgap3	2.27	0.0017	0.0066
Srpx	1.56	0	0
St14	4.61	0	0
St6Galnac5	1.83	0.0004	0.002
Stac2	3.65	0	0
Stap2	2.07	0.0002	0.001
Stc2	1.86	0	0
Sult2B1	2.12	0	0
Sycp3	-1.99	0.0002	0.0012
Syne4	4.26	0	0
Sytl1	2.22	0	0
Tead2	2.35	0	0
Tekt1	-3.77	0.0021	0.008
Tfcp2L1	2.56	0	0.0001
Tfr2	-1.59	0.0459	0.1147
Tgif1	2.02	0	0
Thy1	1.52	0	0
Tjp3	5.18	0	0
Tle6	1.59	0.0082	0.0266
Tlr12	2.62	0.0309	0.0824
Tmc4	4.5	0	0
Tmem182	-1.62	0	0
Tmem2	1.94	0	0
Tmem255A	-2.81	0	0
Tmem30B	4.09	0	0
Tmem40	4.94	0	0
Tmem51	1.76	0	0
Tmem56	6.63	0	0
Tmprss6	4.07	0.0007	0.0029
Tnfrsf11B	-1.61	0.034	0.0893
Tnk1	1.58	0.0013	0.0054
Tph1	7.51	0	0
Tpm1	2.31	0	0
Trim29	3.11	0	0
Trim46	2.82	0.005	0.0173
Trp63	2.89	0	0
Trpm1	2.54	0	0
Trpm6	1.5	0.0007	0.0029
Trps1	1.55	0	0
Tshr	-2.01	0	0
Tuft1	1.89	0	0
Tyro3	3.06	0.0023	0.0086
Ugt1A6B	-1.98	0	0
Ugt3A2	-2.15	0	0
Urah	7.04	0.0015	0.006
Vdr	4.66	0	0
Vill	2.57	0	0
Vipr1	3.34	0	0
Vit	-1.81	0	0
Wdr45B	1.85	0.0001	0.0006
Wfdc1	-2.11	0	0
Wfdc18	8.28	0	0
Wfdc2	11.52	0	0
Wif1	2.81	0.0112	0.0349
Wnk2	3.62	0.0002	0.0009
Wnt4	5.78	0	0
Wnt5B	3.1	0.0302	0.0809
Wwc1	2.93	0.0052	0.0178
Zfhx4	1.56	0.0024	0.009

## Sheet: Brain
Supplementary Table 1. Gene Transcription is altered in Rap1KI/KI tissues.
Gene	Female 12-14 month KI/KI to WT				Gene	Male 3-5 month KI/KI to WT
	z-ratio	p-value	FDR			z-ratio	p-value	FDR
Atp1A2	-1.98	0	0		Abcc12	3.46	0.0004	0.0328
Ccl25	2.32	0	0.0005		Afap1L2	2.63	0	0
Lrrc51	1.81	0.0016	0.1859		Agbl2	2.24	0.0009	0.0583
Mdh1B	1.73	0.0025	0.251		Ai314604	1.62	0.0052	0.1939
Mobp	2.61	0	0.0008		Angpt1	1.67	0.0026	0.1249
Tnfrsf25	-2.66	0	0		Ano3	-1.52	0.0009	0.0591
					Anxa4	2.04	0.0031	0.1383
					Apaf1	1.69	0	0.0044
					Aqp1	2.47	0.0033	0.1448
					Aqp4	2.35	0.0009	0.0581
					Asgr1	2.05	0.0006	0.0454
					Atp2B4	-1.52	0.0079	0.2504
					Bag3	2.35	0	0
					Bmf	1.63	0.0098	0.283
					Cabp7	2.85	0	0.0041
					Capsl	1.74	0.0084	0.2591
					Car9	3.01	0.0039	0.1627
					Cbln2	-1.51	0.0046	0.1809
					Ccnjl	1.6	0.0094	0.2764
					Cd24A	2.14	0	0
					Cd38	2.39	0	0
					Chst14	1.51	0	0.0049
					Cidea	2.17	0.0034	0.1456
					Cit	-1.53	0.006	0.2131
					Clec10A	1.79	0	0.0061
					Cnksr3	2.11	0.003	0.1357
					Col18A1	2.96	0.0013	0.0772
					Colec12	1.93	0.0006	0.0432
					Cutal	2.07	0.0001	0.0107
					Dap	1.82	0.0016	0.0898
					Ddah2	1.68	0.0002	0.0216
					Ddo	1.55	0.0001	0.011
					Dnah11	3.48	0.0024	0.1161
					Dpf3	2.37	0	0
					Echdc3	1.94	0	0.0048
					Endou	1.64	0.0049	0.1879
					Enpp6	1.65	0.0009	0.0593
					Ephx1	1.53	0.0099	0.2839
					Eya2	1.96	0	0
					Fgl2	2.41	0.0005	0.0352
					Fstl1	1.99	0.0014	0.0806
					Gcnt1	2.2	0.0088	0.2657
					Gprc5C	2.36	0	0.0057
					H2-Aa	2.1	0.0097	0.2818
					H2-Ab1	2.47	0.0033	0.1453
					H2-Eb1	2.13	0.0039	0.1617
					Homer1	-1.84	0	0.0052
					Homer3	2.74	0.0051	0.1928
					Hopx	1.92	0.001	0.0614
					Hspb1	1.92	0.0014	0.0807
					Il16	3.86	0.0001	0.0149
					Il20Rb	3.49	0.0039	0.1625
					Itgb7	1.74	0	0.0035
					Kalrn	-1.6	0.0084	0.2591
					Kank2	2.21	0.0048	0.1842
					Kcne1L	1.94	0	0.0021
					Kcnj13	1.67	0.0066	0.2264
					Kif17	-1.52	0.0097	0.2818
					Klk6	2.81	0.0002	0.019
					Krt8	2.62	0.0038	0.1594
					Ldlrap1	1.56	0	0.0008
					Lrrc2	1.79	0	0.0012
					Ltbr	1.69	0.0046	0.1817
					Ltk	-1.71	0.0009	0.0583
					Mamdc2	2.3	0.0065	0.223
					Mapk11	-1.64	0.0024	0.1169
					March10	-1.82	0.0006	0.045
					Mc5R	1.69	0.0002	0.0165
					Mdfi	3.76	0.0001	0.0146
					Mdk	1.62	0	0.0005
					Meox1	1.89	0.0029	0.1313
					Mest	-1.64	0.0017	0.0899
					Mgmt	1.59	0.0029	0.1313
					Mmp23	1.53	0.0013	0.0765
					Mpzl2	1.69	0.0005	0.0411
					Mrgprf	2.17	0.0011	0.0684
					Mrln	2.96	0.0052	0.1953
					Nfkbie	1.78	0.0001	0.0066
					Nol4	-1.73	0	0.0002
					Npb	1.83	0.0016	0.087
					Plce1	2.13	0	0.0003
					Plscr1	2	0.0083	0.2591
					Plscr2	3.28	0.005	0.1893
					Pram1	1.64	0.0014	0.0806
					Procr	2.25	0.0024	0.1178
					Qprt	2.12	0.0002	0.02
					Rab29	1.68	0.0085	0.2602
					Rgl3	2.02	0.0054	0.1996
					Rgs4	-1.57	0.0101	0.288
					Rnf182	1.77	0	0.0035
					Rorc	2.71	0.0077	0.2466
					Rps6Ka1	1.9	0.0043	0.1738
					Sema3B	2.25	0.0078	0.2483
					Serpind1	1.71	0.0035	0.1499
					Shisa6	2.52	0	0.0059
					Slc22A4	2.45	0.0017	0.0928
					Slc29A4	2.04	0	0.0021
					Slc2A4	2.44	0.0052	0.195
					Slc38A5	1.72	0.001	0.0619
					Sostdc1	1.55	0.0027	0.1281
					Spp1	4.99	0	0
					St18	2.33	0.0024	0.1169
					Stap2	1.8	0.0015	0.0837
					Stat5A	1.54	0.0002	0.0214
					Synj2	-1.6	0	0.001
					Tanc1	2.21	0	0
					Tbr1	-2.34	0.0016	0.0875
					Tgtp2	2.04	0.0014	0.0815
					Tmem45A	1.51	0.0077	0.247
					Tnfaip8	1.51	0	0
					Tnfrsf11B	1.93	0.0031	0.1364
					Tnfrsf12A	2.11	0	0.0001
					Traf1	3.38	0.0001	0.0155
					Tspan15	1.68	0.0013	0.0749
					Tspan18	1.87	0.0012	0.07
					Tspan4	1.65	0.0001	0.0071
					Ttf2	1.51	0	0
					Tyms-Ps	1.73	0.0001	0.0066
					Ucma	3.99	0	0.0004
					Unc13D	2.56	0.001	0.0627
					Ust	1.7	0	0
					Vmn1R48	2.06	0.0002	0.0167
					Vsig10	1.59	0	0.0037
					Vwa5B2	-1.83	0.0031	0.1365
					Wdr86	2.02	0.0013	0.0751
					Wnt6	1.8	0.0001	0.0108
					Zc3Hav1	1.79	0.0039	0.1622
					Zfp521	2.51	0.0031	0.1364
					Zic2	4.22	0.0101	0.2877
					Zic4	2.28	0	0

## Sheet: Heart
Supplementary Table 1. Gene Transcription is altered in Rap1KI/KI tissues.
Gene	Female 12-14 month KI/KI to WT				Gene	Male 3-5 month KI/KI to WT
	z-ratio	p-value	FDR			z-ratio	p-value	FDR
Atcayos	-1.51	0.0072	0.2958		Acp5	5.29	0.0087	0.0537
Ciart	-2.31	0.0011	0.0825		Acsm3	7.86	0.0221	0.1067
Cyp26B1	3.5	0	0		Acta1	-3.53	0.0498	0.194
Ddc	-1.52	0	0.0004		Acta2	1.96	0.0056	0.038
Ear2	1.87	0.0003	0.0302		Actg2	3.24	0.0416	0.1703
Nmrk2	2.83	0.0012	0.0905		Acvr1C	7.25	0.0048	0.0343
Rab4A	2.29	0.0009	0.0752		Adam33	3.02	0.0338	0.1461
Rbbp4	1.81	0.0029	0.1626		Adamts10	1.75	0.0252	0.1177
Scgb1C1	-2.2	0.0007	0.0606		Adamtsl5	-1.62	0.0222	0.107
Smim24	1.61	0.0039	0.1992		Adipoq	8.06	0.0347	0.1491
					Adprhl1	-1.85	0.0326	0.1426
					Adrb3	9.28	0.0056	0.038
					Adrbk2	2.93	0.0203	0.1
					Aebp1	2.01	0.0364	0.1545
					Ahcyl2	-1.5	0.0002	0.0026
					Akr7A5	-1.63	0.0159	0.0836
					Aldh1L1	1.57	0.0339	0.1465
					Angptl3	-1.64	0.0108	0.0629
					Anln	2.19	0.0458	0.1825
					Ano10	-1.54	0	0.0007
					Aoc3	2.37	0.0056	0.0385
					Apln	-2	0.0357	0.1524
					Aplnr	-1.62	0.0401	0.166
					Apoc1	4.04	0.0263	0.1214
					Aqp2	1.56	0.0005	0.0059
					Arxes2	4.83	0.0379	0.1593
					Ascc2	-1.8	0.018	0.0914
					Atcayos	-1.65	0.0419	0.1714
					Atg4B	-1.56	0.013	0.0721
					Atg9A	1.58	0.0005	0.0053
					B3Gat3	-1.57	0.0086	0.0532
					Bckdha	-1.67	0.0329	0.1435
					Bex1	-2.92	0.0105	0.0618
					Bgn	2.36	0.007	0.0452
					Bnip3L	1.71	0	0.0002
					Bod1	-1.68	0.0006	0.0061
					Brd8	1.81	0.0145	0.0784
					Cacnb1	-1.61	0.0191	0.0958
					Car3	6.99	0.0364	0.1545
					Carhsp1	1.55	0.002	0.0166
					Ccdc42B	1.92	0	0.0003
					Ccdc88C	-2.44	0.0048	0.0341
					Cd1D1	2.43	0.0218	0.1058
					Cd1D2	1.54	0.0428	0.1741
					Cd24A	2.15	0.0013	0.0119
					Celf4	2.14	0.0414	0.1699
					Cep192	1.54	0.0158	0.0832
					Ces1F	6.1	0.0333	0.1445
					Ces2E	-1.93	0.0009	0.0091
					Cfd	6.88	0.0426	0.1733
					Cfh	2.44	0.0085	0.0526
					Cgn	2.7	0.0308	0.1364
					Chl1	2.01	0.0245	0.1151
					Ciapin1	-1.51	0.0003	0.0036
					Cidec	7.6	0.0472	0.1867
					Cklf	1.81	0.018	0.0915
					Clip1	-1.56	0.0017	0.015
					Clstn3	5.52	0.0399	0.1654
					Cnksr1	-3.44	0.0113	0.0651
					Cnn1	3.91	0.0421	0.1719
					Col18A1	2.39	0.0469	0.1857
					Cplx3	1.9	0	0.0002
					Csad	1.63	0.0087	0.0535
					Cspp1	1.6	0.001	0.0098
					Cst6	-2.19	0.0219	0.1058
					Cxcr6	1.69	0.0002	0.0031
					Cyp1B1	1.96	0.01	0.0596
					Cyp2E1	5.37	0.0465	0.1844
					Cyp4B1-Ps2	2.13	0	0
					Cystm1	-1.56	0.0186	0.0939
					Dcakd	-2.25	0.0113	0.0651
					Dct	-2.04	0.0135	0.0742
					Defa23	1.56	0.0002	0.0029
					Dffb	1.65	0.0357	0.1525
					Dleu2	1.93	0.0038	0.0283
					Dnah17	1.59	0.0017	0.0146
					Dnd1	-1.55	0.003	0.0235
					E2F2	1.7	0.001	0.0096
					Efemp1	1.53	0.0086	0.0532
					Ehbp1L1	-1.53	0.0168	0.0873
					Enpp6	1.81	0.0248	0.1165
					Ephb6	2.09	0.0057	0.0385
					Eppk1	1.8	0.0434	0.1758
					Extl1	-1.63	0.0004	0.0048
					Fabp7	2.36	0.0188	0.0944
					Fam196A	1.97	0.0004	0.0048
					Fam208A	1.64	0.003	0.0234
					Fam212A	-1.85	0.0073	0.0468
					Fam213A	1.55	0.0011	0.0102
					Fam213B	-1.87	0.0023	0.0188
					Fam46C	2.07	0.0007	0.0074
					Fam53B	1.59	0.0243	0.1146
					Fam83E	-4.06	0.0369	0.1561
					Fam83F	1.62	0.0002	0.0032
					Farsa	-1.64	0.0157	0.083
					Fbxl22	-1.54	0.0063	0.0417
					Fbxw10	1.6	0.0214	0.104
					Fmo3	5.99	0.0424	0.1728
					Fscn1	-1.71	0.0414	0.1698
					Gck	-4.04	0.0168	0.0873
					Gda	1.65	0	0
					Gdap10	2.75	0.0152	0.0811
					Gdpd2	2.3	0	0.0002
					Glb1L2	4.36	0.0492	0.1923
					Gnai1	2.1	0.0442	0.1781
					Gnas	5.83	0.0269	0.1235
					Gnb3	-3.95	0.0063	0.0419
					Gpatch8	2.03	0.0113	0.065
					Gpm6A	2.55	0.0051	0.0357
					Gpr31B	1.63	0.0175	0.0896
					Hacd2	1.5	0.0151	0.0807
					Hadha	-1.5	0.0152	0.081
					Haus8	-1.64	0.0094	0.0571
					Hbq1A	1.53	0	0
					Hif1An	-1.64	0	0.0006
					Hoxa1	2.59	0.0167	0.0866
					Hoxa3	2.85	0.0204	0.1004
					Hoxb4	1.81	0.0391	0.1629
					Hoxd4	1.75	0.0128	0.0712
					Hp	4.88	0.0216	0.1047
					Hpn	-1.63	0.0006	0.006
					Hspa1L	-1.87	0.0132	0.073
					Hyal1	1.59	0.0118	0.0674
					Id4	2.75	0.0443	0.1783
					Ier5	-1.61	0.0038	0.0283
					Ifi27	1.62	0.0201	0.0993
					Igf1	1.72	0.0105	0.0619
					Il18R1	2.44	0.0001	0.0018
					Inadl	-1.89	0	0.0001
					Insrr	1.99	0	0
					Ip6K3	-1.88	0.0132	0.0731
					Irx1	-3.09	0.0032	0.025
					Irx2	-2.52	0.0152	0.0811
					Irx4	-1.51	0.023	0.11
					Irx5	-1.92	0.0018	0.0159
					Isg20	2.12	0	0
					Itpka	2.32	0.0177	0.0906
					Kantr	2.28	0.0202	0.0996
					Kcnab1	2.31	0.0345	0.1486
					Kcnj11	-2.27	0.003	0.0237
					Kif1C	-1.89	0.0079	0.0501
					Klhl34	-2.8	0.0018	0.0155
					Klhl40	-1.84	0.001	0.0096
					Klra8	-2.87	0.0315	0.1386
					Ky	-1.5	0.0048	0.034
					Lbh	-2.27	0.0091	0.0554
					Lgals2	2.11	0.0375	0.158
					Lrch2	1.51	0.0473	0.1868
					Lrp2	2.92	0.0419	0.1714
					Lrrc8E	-2.52	0.012	0.0681
					Magix	-1.86	0.0286	0.1292
					Mapt	-1.93	0.0025	0.0202
					Mast4	1.54	0.0089	0.0547
					Meg3	2.65	0.0234	0.1114
					Meig1	-1.95	0.046	0.1833
					Mesp2	2.32	0	0.0004
					Metrn	-1.51	0.0369	0.1563
					Mgat4B	-1.52	0.0183	0.0928
					Mgea5	2.11	0.0147	0.0789
					Mical2	2.4	0.0124	0.0696
					Mif	-1.56	0.0122	0.0691
					Mirg	2.98	0.0353	0.1511
					Mpzl2	2.74	0.0296	0.1327
					Ms4A1	2.19	0.0263	0.1218
					Mvd	-1.58	0.0133	0.0735
					Mybpc2	-3.33	0.0275	0.1255
					Myh7	-3.29	0.0028	0.0225
					Net1	2.63	0.0066	0.0437
					Nos1Ap	1.58	0	0
					Nova1	1.83	0.0055	0.0378
					Npas4	2.48	0.0266	0.1226
					Nrap	-1.63	0.011	0.0637
					Nrg4	4.01	0.0469	0.1857
					Nrn1	-3.49	0	0
					Ntrk3	4.75	0.0153	0.0814
					Nudt8	-1.65	0.001	0.0094
					Nusap1	1.96	0.0175	0.0896
					Ocstamp	1.66	0	0
					Optc	4.88	0.0327	0.1428
					Otof	2.14	0.0013	0.0123
					Otop1	1.71	0.0018	0.0155
					Ovgp1	1.83	0.0087	0.0538
					Palmd	1.71	0.0436	0.1765
					Pawr	2.46	0.0277	0.1262
					Pcbp4	-1.53	0.0403	0.1665
					Pck1	8.08	0.0321	0.1407
					Pdk2	-1.81	0.0089	0.0546
					Pdzd3	-3.62	0.0028	0.0223
					Pfkl	-1.59	0.0065	0.0432
					Phyhip	-1.6	0.0013	0.0121
					Pim1	1.53	0.0423	0.1725
					Pla2G1B	1.77	0.0003	0.0039
					Plekha4	1.77	0.0463	0.184
					Plekhh1	-2.94	0	0
					Plin1	7.08	0.0423	0.1726
					Pnldc1	1.69	0.0009	0.0085
					Pou2Af1	2.08	0.0042	0.0303
					Ppapdc3	-1.57	0.0003	0.0035
					Ppif	-1.57	0.0031	0.0242
					Ppm1J	-1.53	0.0019	0.0164
					Ppnr	1.99	0.0221	0.1066
					Ppp1R3G	-2.17	0.0471	0.1861
					Ppp6R3	1.86	0.0001	0.0014
					Prdm9	1.56	0.0074	0.0478
					Prkar2B	5.74	0.0352	0.1509
					Prkch	-1.6	0.027	0.124
					Proca1	2.16	0.0183	0.0928
					Ptgds	-3.81	0.0296	0.1327
					Ptgs2	2.65	0.034	0.1468
					Ptp4A3	-1.57	0.002	0.0171
					Ptprb	1.87	0.0001	0.0016
					Ptprd	2.06	0.0095	0.0573
					Ptprz1	3.63	0.0423	0.1725
					Ptrhd1	-1.58	0.0036	0.027
					Ramp3	-1.88	0.0073	0.047
					Rasa2	1.7	0.0484	0.1899
					Rasef	1.77	0.0399	0.1652
					Rbm47	2.24	0.0449	0.18
					Rbmxl2	1.58	0.0325	0.1422
					Ren2	2.91	0.0133	0.0737
					Rgs7	2.03	0.0162	0.0846
					Rhot2	-1.68	0.0164	0.0856
					Rhox2E	-2.23	0.0119	0.0678
					Rhox2H	-2.51	0.0125	0.0701
					Rnpc3	2.41	0.0026	0.0211
					Rreb1	2.2	0.0201	0.0992
					Rrp12	-2.9	0.0057	0.0388
					Rrp9	-1.66	0.0079	0.05
					Rufy2	1.98	0.0001	0.0017
					S100A1	-1.55	0.0397	0.1646
					S100A5	1.98	0.0011	0.0103
					Scd1	6.2	0.0437	0.1768
					Sco2	-1.63	0.0044	0.0317
					Sctr	1.83	0	0
					Scx	-2.25	0.0104	0.0614
					Sema4D	-1.65	0.0108	0.0629
					Sema5A	1.61	0.0456	0.1818
					Sergef	-1.65	0	0.0003
					Sez6L2	-1.9	0.0133	0.0737
					Sh2B2	3.58	0.0349	0.1498
					Shisa9	1.84	0.0184	0.093
					Shmt1	-1.85	0.0369	0.1561
					Slc15A2	2.34	0	0
					Slc1A3	3.52	0.0265	0.1224
					Slc26A3	2	0.03	0.1337
					Slc2A13	1.85	0.0451	0.1807
					Slc36A2	1.56	0.0441	0.1778
					Slc6A20A	1.92	0.015	0.0803
					Slit1	1.74	0.0031	0.0242
					Smarcd1	-1.61	0.0006	0.0065
					Snca	1.76	0	0.0004
					Sostdc1	1.68	0.0353	0.1511
					Spata31D1B	1.51	0.0161	0.0845
					Specc1	1.71	0.0001	0.0013
					Srpk3	-1.61	0.0082	0.0512
					Stab2	-2.14	0.0086	0.0532
					Stac	2.52	0.0031	0.0242
					Strbp	2	0.0237	0.1124
					Sult4A1	3.14	0.0405	0.1669
					Susd5	4.21	0.0326	0.1423
					Taar4	1.61	0	0.0005
					Taf6L	-1.63	0.0277	0.1264
					Tgfb1	-1.68	0.0153	0.0815
					Thrsp	2.12	0.0264	0.122
					Tie1	-1.59	0.0106	0.0622
					Timm10	-1.57	0.0185	0.0934
					Timm9	1.65	0.0076	0.0486
					Tmc4	1.58	0.0383	0.1604
					Tmem147	-1.77	0.0003	0.0038
					Tmem179	3.48	0.034	0.1468
					Tmem45B	9.28	0.0169	0.0874
					Tmem79	2.4	0.0131	0.0727
					Tnfrsf12A	-1.58	0.0494	0.1929
					Trim54	-1.83	0.0111	0.0641
					Trnp1	1.78	0.049	0.1918
					Tspo2	1.57	0	0
					Tusc5	2.86	0.0472	0.1866
					Tymp	-1.55	0.0051	0.0358
					Ube2L6	1.9	0	0
					Usp24	2.01	0.0148	0.0793
					Vac14	-1.6	0.0173	0.089
					Vat1L	6.94	0.0252	0.1178
					Vcam1	1.81	0.0232	0.1105
					Vmn1R168	1.65	0.0139	0.0761
					Vmn1R195	1.56	0.0162	0.0845
					Vtn	-1.67	0.02	0.099
					Wdr62	2.03	0.0001	0.002
					Wnt6	1.66	0.0347	0.1491
					Ypel5	1.78	0.0026	0.021
					Zdhhc22	1.54	0	0.0001
					Zfp185	1.8	0.0433	0.1756
					Zfp397	1.71	0.0259	0.1201
					Zfp428	-1.98	0.0173	0.0891
					Zfp523	2.06	0.0418	0.1712
					Zufsp	1.99	0.0139	0.0761

## Sheet: Muscle
Supplementary Table 1. Gene Transcription is altered in Rap1KI/KI tissues.
Gene	Female 12-14 month KI/KI to WT				Gene	Male 3-5 month KI/KI to WT
	z-ratio	p-value	FDR			z-ratio	p-value	FDR
Cyp26B1	3.29	0.0002	0.0287		Abcg1	1.81	0.0002	0.0167
Tmem40	2.77	0.0001	0.0142		Abl1	-1.62	0.0011	0.0652
					Acot11	1.76	0.0119	0.1927
					Alas2	1.91	0.0027	0.0986
					Aldh3A1	-2.54	0.0147	0.2124
					Arap2	1.55	0.0023	0.0917
					Atp1A3	6.93	0.0231	0.267
					Cacna2D4	-1.71	0.0146	0.2118
					Car4	1.55	0.0004	0.0285
					Ccdc169	-1.61	0	0
					Ccdc85A	1.76	0.0117	0.1923
					Cd36	1.64	0.0195	0.2449
					Cenpe	1.9	0.0068	0.1519
					Chil3	5.48	0.0072	0.1553
					Clec2E	-1.69	0.0023	0.0917
					Cntnap2	-2.46	0	0.0025
					Cxadr	4.37	0.0257	0.2822
					Dlk1	-1.75	0.0251	0.279
					Exoc7	-1.78	0.0048	0.129
					Fam46C	1.67	0.0075	0.1574
					Fam69B	1.78	0.0126	0.1964
					Fam71E1	1.86	0.0003	0.0265
					Fam83D	-1.87	0.008	0.1612
					Fam83H	1.52	0.0218	0.2596
					Fgfr3	1.61	0.012	0.1928
					Fhl2	2.81	0.024	0.2727
					Galnt6	2.01	0.0072	0.1553
					Grhl1	2.94	0.011	0.1872
					Gsto2	2.92	0.0008	0.0531
					Hat1	-1.63	0.0264	0.2867
					Hba-A1	1.72	0	0.0006
					Hbb-B2	1.76	0.0045	0.1252
					Hbb-Bt	2	0	0.0052
					Hist1H2Ab	2.3	0	0.002
					Ifitm6	1.96	0.0267	0.2883
					Igfbp5	-1.74	0.0158	0.2207
					Igsf21	5.76	0.0005	0.0338
					Kcna1	1.77	0.0134	0.2032
					Lgals4	1.65	0.0103	0.1812
					Lrrc8B	1.86	0.0038	0.1157
					Marc1	3.33	0.0247	0.277
					Mcm8	1.66	0	0
					Med12L	2.45	0.0125	0.1959
					Mki67	1.62	0	0.001
					Myoc	-1.67	0.0182	0.2364
					Mzf1	1.62	0.0261	0.2852
					Ndufv3	1.63	0.0005	0.0371
					Ntrk3	5.21	0.0268	0.289
					Osgin1	-1.59	0.0248	0.2775
					Paqr9	1.75	0.0235	0.2698
					Piezo2	-1.56	0.0002	0.0145
					Pla2G2D	-1.79	0.0274	0.2925
					Plcb1	2.16	0.0258	0.2833
					Plin5	2.97	0.0141	0.2088
					Poln	2.99	0.0213	0.2567
					Ppbp	4.33	0	0.0008
					Pram1	1.64	0.024	0.2727
					S100A8	7.07	0.0145	0.2114
					S100A9	6.83	0.0162	0.2239
					Sfxn5	1.69	0.0055	0.1363
					Slc25A22	1.63	0.0077	0.1595
					Snhg11	7.26	0.0152	0.2167
					Stat5B	-1.55	0.0051	0.1314
					Sybu	2.88	0.0004	0.0317
					Tnfrsf22	-1.51	0.011	0.1866
					Treml1	3.71	0.0002	0.0149
					Vmn1R65	-1.52	0.0011	0.0643
					Wdr78	1.52	0.0257	0.2822
					Wdsub1	-2.06	0.0183	0.2374
					Wnt4	-1.6	0	0.003
					Zdhhc22	2.67	0.0066	0.1487
					Zmat1	1.61	0.0049	0.1298
