# Supplementary material for: Aberrant expression and localization of the RAP1 shelterin protein contribute to age-related phenotypes
Source: PLoS Genet. 2022 Nov 28;18(11):e1010506. doi: 10.1371/journal.pgen.1010506 (PMC9704629; doi:10.1371/journal.pgen.1010506)
Supplement: S2 Table — (XLSX) [file pgen.1010506.s013.xlsx]

## Sheet: Liver
Supplementary Table 2. Genetic pathways are altered in Rap1KI/KI tissues.
Pathway	Female 12-14 month KI/KI to WT
	z-score ratio	p value	FDR
REACTOME APOPTOTIC CLEAVAGE OF CELL ADHESION PROTEINS	8.59849	0.00998	0.0768992
REACTOME TIGHT JUNCTION INTERACTIONS	8.43909	0.00052096	0.00918747
REACTOME CELL CELL COMMUNICATION	8.23441	2.1168e-05	0.000792711
REACTOME CELL CELL JUNCTION ORGANIZATION	8.11368	0.00066776	0.0109885
REACTOME CELL JUNCTION ORGANIZATION	8.03493	0.0001608	0.00381063
REACTOME CELL CELL ADHESION SYSTEMS	7.77894	0.00090512	0.0138663
KEGG CELL ADHESION MOLECULES CAMS	6.90294	0.00022064	0.00489713
REACTOME GENES INVOLVED IN APOPTOTIC CLEAVAGE OF CELLULAR PROTEINS	5.52509	0.0090714	0.0719701
REACTOME APOPTOTIC CLEAVAGE OF CELLULAR PROTEINS	5.41315	0.0103898	0.0789209
KEGG TIGHT JUNCTION	5.07706	0.00194182	0.0240089
KEGG LEUKOCYTE TRANSENDOTHELIAL MIGRATION	4.84025	0.002709	0.0310869
REACTOME APOPTOTIC EXECUTION PHASE	4.5436	0.0193954	0.116886
KEGG CYTOKINE CYTOKINE RECEPTOR INTERACTION	4.43862	5.7546e-06	0.000281542
REACTOME INTEGRIN CELL SURFACE INTERACTIONS	4.28757	0.0047606	0.0471398
KEGG ECM RECEPTOR INTERACTION	4.13972	0.00048588	0.00873816
REACTOME IMMUNOREGULATORY INTERACTIONS BETWEEN A LYMPHOID AND A NON LYMPHOID CELL	4.07082	0.0145056	0.0963511
KEGG T CELL RECEPTOR SIGNALING PATHWAY	3.8668	0.00011789	0.00296353
REACTOME DSCAM INTERACTIONS	3.81347	0.039794	0.183448
KEGG HEMATOPOIETIC CELL LINEAGE	3.58248	0.00100348	0.0148724
KEGG PRIMARY IMMUNODEFICIENCY	3.55472	8.4814e-06	0.000383984
REACTOME CHEMOKINE RECEPTORS BIND CHEMOKINES	3.32416	0.00163676	0.0209782
BIOCARTA TCYTOTOXIC PATHWAY	3.20761	1.16552e-05	0.000486524
REACTOME PEPTIDE CHAIN ELONGATION	3.16924	3.2562e-27	4.23306e-24
KEGG PATHWAYS IN CANCER	3.07053	0.0079398	0.0655646
REACTOME FORMATION OF A POOL OF FREE 40S SUBUNITS	3.06123	1.09952e-24	1.2507e-21
REACTOME GENERATION OF SECOND MESSENGER MOLECULES	3.01178	2.4294e-05	0.000873816
REACTOME VIRAL MRNA TRANSLATION	3.00239	4.236e-22	2.9652e-19
KEGG SMALL CELL LUNG CANCER	2.95385	0.0097694	0.0759842
REACTOME COLLAGEN FORMATION	2.94686	0.03484	0.170637
REACTOME 3 UTR MEDIATED TRANSLATIONAL REGULATION	2.87584	8.186e-20	4.65579e-17
BIOCARTA IL17 PATHWAY	2.84068	0.023326	0.132007
REACTOME GTP HYDROLYSIS AND JOINING OF THE 60S RIBOSOMAL SUBUNIT	2.80127	5.8634e-18	2.80826e-15
REACTOME NONSENSE MEDIATED DECAY ENHANCED BY THE EXON JUNCTION COMPLEX	2.76756	4.2134e-17	1.53368e-14
REACTOME EXTRACELLULAR MATRIX ORGANIZATION	2.74406	0.037202	0.176322
KEGG RIBOSOME	2.72971	9.3048e-11	1.66027e-08
REACTOME INFLUENZA VIRAL RNA TRANSCRIPTION AND REPLICATION	2.71804	1.43304e-16	4.82988e-14
REACTOME TRANSLOCATION OF ZAP70 TO IMMUNOLOGICAL SYNAPSE	2.69927	0.000198238	0.00446526
REACTOME TRANSLOCATION OF ZAP 70 TO IMMUNOLOGICAL SYNAPSE	2.69927	0.000198238	0.00446526
REACTOME PD1 SIGNALING	2.61423	0.00056864	0.00980042
BIOCARTA TCRA PATHWAY	2.59318	0.00045904	0.00838808
REACTOME TRANSLATION	2.56404	1.11344e-12	2.41245e-10
BIOCARTA CTLA4 PATHWAY	2.55641	0.0002469	0.00533679
KEGG FOCAL ADHESION	2.51753	0.0115968	0.0844247
REACTOME SRP DEPENDENT COTRANSLATIONAL PROTEIN TARGETING TO MEMBRANE	2.485	8.381e-13	1.86017e-10
KEGG TYPE I DIABETES MELLITUS	2.47045	0.0134428	0.0921156
REACTOME SIGNALING BY RHO GTPASES	2.44962	0.017958	0.111472
BIOCARTA THELPER PATHWAY	2.43151	0.000119476	0.00299513
KEGG B CELL RECEPTOR SIGNALING PATHWAY	2.39558	0.00034718	0.00688309
REACTOME RHO GTPASE CYCLE	2.38436	0.0190908	0.115663
REACTOME PHOSPHORYLATION OF CD3 AND TCR ZETA CHAINS	2.36674	0.0010005	0.0148524
REACTOME INSULIN SYNTHESIS AND SECRETION	2.34781	1.8606e-09	2.48992e-07
REACTOME GROWTH HORMONE RECEPTOR SIGNALING	2.22488	0.0170388	0.107377
REACTOME INFLUENZA LIFE CYCLE	2.21429	3.945e-09	4.85128e-07
REACTOME TCR SIGNALING	2.20942	0.002972	0.0331843
BIOCARTA CTL PATHWAY	2.19317	0.005458	0.0512568
BIOCARTA TCR PATHWAY	2.16351	0.00136816	0.0185825
KEGG JAK STAT SIGNALING PATHWAY	2.15154	0.0189212	0.115096
BIOCARTA IL12 PATHWAY	2.05565	0.007805	0.0652208
KEGG INSULIN SIGNALING PATHWAY	-2.00841	0.0068068	0.0593313
KEGG TERPENOID BACKBONE BIOSYNTHESIS	-2.0172	0.00024752	0.00531234
REACTOME REGULATION OF PYRUVATE DEHYDROGENASE COMPLEX	-2.01987	0.0002817	0.00587952
REACTOME REGULATION OF PYRUVATE DEHYDROGENASE PDH COMPLEX	-2.01987	0.0002817	0.00587952
REACTOME BRANCHED CHAIN AMINO ACID CATABOLISM	-2.03535	2.564e-07	2.10202e-05
REACTOME G BETA GAMMA SIGNALLING THROUGH PI3KGAMMA	-2.04203	0.00158382	0.0205018
REACTOME SULFUR AMINO ACID METABOLISM	-2.04853	0.01472	0.0974905
REACTOME LIPOPROTEIN METABOLISM	-2.06057	0.0064558	0.0575395
REACTOME G PROTEIN BETA GAMMA SIGNALLING	-2.0613	0.0010229	0.0150135
REACTOME G ALPHA S SIGNALLING EVENTS	-2.1032	0.021508	0.125223
REACTOME REGULATION OF COMPLEMENT CASCADE	-2.11596	0.0020924	0.0254217
REACTOME PACKAGING OF TELOMERE ENDS	-2.12587	0.000142736	0.00346373
REACTOME PYRUVATE METABOLISM	-2.14376	1.49496e-05	0.000596673
KEGG SYSTEMIC LUPUS ERYTHEMATOSUS	-2.16044	0.0034502	0.0365504
REACTOME ABCA TRANSPORTERS IN LIPID HOMEOSTASIS	-2.18936	4.0986e-05	0.00131328
REACTOME PHASE II CONJUGATION	-2.21296	0.005394	0.050813
REACTOME GLUCAGON TYPE LIGAND RECEPTORS	-2.21792	0.035824	0.173127
REACTOME XENOBIOTICS	-2.2361	0.012979	0.0907134
REACTOME LIGAND GATED ION CHANNEL TRANSPORT	-2.26114	0.0083394	0.0676972
REACTOME G BETA GAMMA SIGNALLING THROUGH PLC BETA	-2.31094	0.00050942	0.00907186
REACTOME TRIACYLGLYCERIDE BIOSYNTHESIS	-2.31206	0.0038356	0.0395737
REACTOME SYNTHESIS OF BILE ACIDS AND BILE SALTS VIA 7ALPHA HYDROXYCHOLESTEROL	-2.31971	2.7844e-06	0.000153564
KEGG VASCULAR SMOOTH MUSCLE CONTRACTION	-2.32326	0.00030304	0.00623906
REACTOME ADP SIGNALLING THROUGH P2RY12	-2.34142	0.00048164	0.00867906
REACTOME ADP SIGNALLING THROUGH P2Y PURINOCEPTOR 12	-2.34142	0.00048164	0.00867906
REACTOME CHOLESTEROL BIOSYNTHESIS	-2.36015	0.00038276	0.00736388
KEGG FATTY ACID METABOLISM	-2.41947	0.0091468	0.0723161
REACTOME INCRETIN SYNTHESIS SECRETION AND INACTIVATION	-2.42421	0.0143558	0.0957755
KEGG CITRATE CYCLE TCA CYCLE	-2.42702	9.3684e-05	0.00247827
BIOCARTA CLASSIC PATHWAY	-2.46811	0.0017429	0.0219673
KEGG PORPHYRIN AND CHLOROPHYLL METABOLISM	-2.47956	0.00022982	0.0050516
REACTOME G PROTEIN ACTIVATION	-2.51109	0.0003602	0.00707952
KEGG BUTANOATE METABOLISM	-2.51784	0.00132384	0.0181704
REACTOME PROSTACYCLIN SIGNALLING THROUGH PROSTACYCLIN RECEPTOR	-2.51908	0.00011317	0.00286069
KEGG STEROID HORMONE BIOSYNTHESIS	-2.53651	0.0023588	0.027913
REACTOME PYRUVATE METABOLISM AND TCA CYCLE	-2.56621	8.8806e-11	1.61627e-08
KEGG PENTOSE AND GLUCURONATE INTERCONVERSIONS	-2.56711	7.5794e-08	7.5794e-06
KEGG STARCH AND SUCROSE METABOLISM	-2.64006	8.6728e-05	0.0023281
BIOCARTA COMP PATHWAY	-2.65523	0.00039074	0.00748576
BIOCARTA LECTIN PATHWAY	-2.66858	0.0020672	0.0252165
REACTOME GS ALPHA MEDIATED EVENTS IN GLUCAGON SIGNALLING	-2.67226	8.6442e-05	0.00232728
REACTOME LIPID DIGESTION MOBILIZATION AND TRANSPORT	-2.67975	2.379e-05	0.000862506
REACTOME CYTOCHROME P450 ARRANGED BY SUBSTRATE TYPE	-2.68811	0.0111036	0.0820819
REACTOME SYNTHESIS OF PA	-2.73037	0.00032272	0.00651165
REACTOME GLUCOSE METABOLISM	-2.73857	0.03811	0.178763
KEGG ALZHEIMERS DISEASE	-2.75506	6.2396e-10	8.73544e-08
REACTOME STRIATED MUSCLE CONTRACTION	-2.77122	0.0027568	0.0314766
REACTOME GLUCAGON SIGNALING IN METABOLIC REGULATION	-2.82217	1.0342e-05	0.000446029
REACTOME PROSTANOID HORMONES	-2.84392	0.0141294	0.0952426
KEGG HUNTINGTONS DISEASE	-2.87638	1.06932e-07	1.01363e-05
REACTOME COMPLEMENT CASCADE	-2.88929	4.7036e-05	0.00146085
REACTOME PYRUVATE METABOLISM AND CITRIC ACID TCA CYCLE	-2.91046	2.096e-13	5.15503e-11
KEGG GLYCINE SERINE AND THREONINE METABOLISM	-2.96589	0.0013518	0.0184152
KEGG METABOLISM OF XENOBIOTICS BY CYTOCHROME P450	-2.99399	0.022508	0.129389
KEGG VALINE LEUCINE AND ISOLEUCINE DEGRADATION	-3.05883	6.061e-07	4.27559e-05
REACTOME METABOLISM OF STEROID HORMONES AND VITAMINS A AND D	-3.06432	0.0172458	0.108158
REACTOME FATTY ACYL COA BIOSYNTHESIS	-3.07581	0.0372	0.176404
KEGG HISTIDINE METABOLISM	-3.08147	0.0056952	0.0530464
REACTOME METABOLISM OF CARBOHYDRATES	-3.11382	0.0083382	0.0677479
KEGG PYRUVATE METABOLISM	-3.19503	1.27378e-06	7.67642e-05
KEGG DRUG METABOLISM CYTOCHROME P450	-3.26121	0.008839	0.0706189
REACTOME MUSCLE CONTRACTION	-3.27516	3.3618e-05	0.00115009
REACTOME STEROID METABOLISM	-3.27836	7.2514e-06	0.000343686
REACTOME RESPIRATORY ELECTRON TRANSPORT	-3.34281	1.181e-37	1.79118e-34
KEGG PARKINSONS DISEASE	-3.35764	8.2686e-23	6.84039e-20
REACTOME ELECTRON TRANSPORT CHAIN	-3.3727	6.6086e-39	1.20277e-35
REACTOME STEROID HORMONES	-3.40562	0.024712	0.136373
REACTOME REGULATION OF INSULIN SECRETION	-3.50074	0.00047842	0.00865531
KEGG PROPANOATE METABOLISM	-3.60402	1.28672e-11	2.54547e-09
REACTOME GLUCOSE REGULATION OF INSULIN SECRETION	-3.64017	0.000157384	0.00375904
REACTOME PHASE 1 FUNCTIONALIZATION OF COMPOUNDS	-3.72306	0.0032806	0.0352878
REACTOME PHASE1 FUNCTIONALIZATION OF COMPOUNDS	-3.8833	0.00173084	0.0218456
KEGG PEROXISOME	-3.90504	4.9788e-14	1.51024e-11
REACTOME RESPIRATORY ELECTRON TRANSPORT ATP SYNTHESIS BY CHEMIOSMOTIC COUPLING AND HEAT PRODUCTION BY UNCOUPLING PROTEINS	-3.90731	7.64e-14	2.17262e-11
REACTOME FATTY ACID TRIACYLGLYCEROL AND KETONE BODY METABOLISM	-3.93841	1.18034e-05	0.000490461
REACTOME TRIGLYCERIDE BIOSYNTHESIS	-3.94491	0.00073412	0.0118239
KEGG OXIDATIVE PHOSPHORYLATION	-4.12565	2.8984e-06	0.000157937
KEGG COMPLEMENT AND COAGULATION CASCADES	-4.12931	0.00022508	0.00498352
REACTOME BIOLOGICAL OXIDATIONS	-4.20424	7.4108e-05	0.00209436
KEGG PPAR SIGNALING PATHWAY	-4.2647	1.03256e-06	6.66404e-05
REACTOME REGULATION OF LIPID METABOLISM BY PEROXISOME PROLIFERATOR ACTIVATED RECEPTOR ALPHA	-4.58406	8.4746e-06	0.000385594
REACTOME PHASE 1 FUNCTIONALIZATION	-4.71115	1.13774e-06	7.04315e-05
REACTOME TCA CYCLE AND RESPIRATORY ELECTRON TRANSPORT	-4.83168	9.3008e-23	7.05311e-20
REACTOME INTEGRATION OF ENERGY METABOLISM	-5.40243	5.0328e-10	7.38685e-08
REACTOME METABOLISM OF LIPIDS AND LIPOPROTEINS	-5.84221	9.6138e-11	1.59065e-08
	Male 3-5 month KI/KI to WT
Pathway	z-score ratio	p value	FDR
REACTOME MITOTIC PROMETAPHASE	5.72245	4.8472e-07	2.64415e-05
REACTOME CELL CYCLE MITOTIC	4.6166	1.52796e-06	7.1443e-05
REACTOME MITOTIC M M G1 PHASES	4.06112	0.000131624	0.00326368
REACTOME MUSCLE CONTRACTION	3.91331	0.0100008	0.0859124
BIOCARTA VITCB PATHWAY	3.5923	0.0016204	0.0228602
KEGG ECM RECEPTOR INTERACTION	3.20881	0.00086694	0.0144035
REACTOME CYCLIN A1 ASSOCIATED EVENTS DURING G2 M TRANSITION	3.19924	0.00156376	0.022253
KEGG FOCAL ADHESION	3.17587	0.00089396	0.0147032
KEGG CELL CYCLE	3.11387	0.002128	0.0285449
REACTOME AXON GUIDANCE	2.98349	0.00109566	0.0173241
KEGG PROGESTERONE MEDIATED OOCYTE MATURATION	2.94754	0.0025246	0.032404
REACTOME SIGNALING BY PDGF	2.9363	0.0027028	0.0338937
KEGG CHEMOKINE SIGNALING PATHWAY	2.91702	0.0081302	0.0749582
BIOCARTA ACE2 PATHWAY	2.79645	0.030126	0.175449
REACTOME G ALPHA Q SIGNALLING EVENTS	2.62599	0.0170084	0.120495
REACTOME CLASS A1 RHODOPSIN LIKE RECEPTORS	2.58748	0.041974	0.218065
REACTOME G2 M CHECKPOINTS	2.55336	0.00079186	0.0132911
KEGG CALCIUM SIGNALING PATHWAY	2.44012	0.0062656	0.0629059
KEGG HOMOLOGOUS RECOMBINATION	2.33068	0.00172772	0.0240631
REACTOME NCAM1 INTERACTIONS	2.29529	0.02395	0.15221
REACTOME REGULATION OF INSULIN SECRETION BY ACETYLCHOLINE	2.28863	0.00110998	0.0173826
REACTOME G2 M TRANSITION	2.28698	0.0071208	0.0683472
BIOCARTA PLCE PATHWAY	2.25158	0.0036554	0.0436647
KEGG GAP JUNCTION	2.23114	0.014035	0.10758
REACTOME INACTIVATION OF APC VIA DIRECT INHIBITION OF THE APCOMPLEX	2.22747	0.0163966	0.117689
KEGG ERBB SIGNALING PATHWAY	2.14702	0.008839	0.0794782
REACTOME NCAM SIGNALING FOR NEURITE OUT GROWTH	2.12591	0.0159056	0.115687
REACTOME PHOSPHORYLATION OF THE APC	2.09448	0.041318	0.218119
REACTOME HEMOSTASIS	2.08758	0.0099628	0.0858112
REACTOME SEMAPHORIN INTERACTIONS	2.0691	0.0028854	0.0357724
BIOCARTA MPR PATHWAY	2.04897	0.041254	0.218133
REACTOME DNA REPAIR	2.04591	0.0052286	0.0559255
KEGG PURINE METABOLISM	2.02972	0.0068188	0.0658346
REACTOME INTEGRIN CELL SURFACE INTERACTIONS	2.01755	0.038526	0.208079
REACTOME NUCLEAR RECEPTOR TRANSCRIPTION PATHWAY	-2.00322	0.0083772	0.0768027
REACTOME INTEGRATION OF ENERGY METABOLISM	-2.03399	0.0029718	0.0365665
REACTOME FURTHER PLATELET RELEASATE	-2.03952	0.029098	0.1716
REACTOME SIGNALING BY WNT	-2.06491	0.00110094	0.0173239
REACTOME PHOSPHOLIPASE CMEDIATED CASCADE	-2.08179	0.00044364	0.00854137
REACTOME CLASS C3 METABOTROPIC GLUTAMATE PHEROMONE RECEPTORS	-2.09254	0.002435	0.031501
REACTOME STABILIZATION OF P53	-2.12761	0.00106806	0.0171361
REACTOME ELONGATION AND PROCESSING OF CAPPED TRANSCRIPTS	-2.16203	0.00125192	0.0191474
KEGG METABOLISM OF XENOBIOTICS BY CYTOCHROME P450	-2.1948	0.031542	0.181436
REACTOME VIF MEDIATED DEGRADATION OF APOBEC3G	-2.22061	0.00050504	0.00944569
REACTOME SHCMEDIATED CASCADE	-2.22106	9.6402e-05	0.00252419
KEGG GLUTATHIONE METABOLISM	-2.25057	0.029692	0.173539
REACTOME P53 INDEPENDENT DNA DAMAGE RESPONSE	-2.27662	0.00049482	0.00936154
KEGG HUNTINGTONS DISEASE	-2.51426	0.0033408	0.0404979
REACTOME MRNA SPLICING	-2.53237	0.0001337	0.00329023
BIOCARTA PROTEASOME PATHWAY	-2.66633	0.00065324	0.0113726
KEGG ALZHEIMERS DISEASE	-2.72628	5.3276e-06	0.000215275
KEGG PROTEASOME	-3.01784	0.000135944	0.00332048
KEGG OXIDATIVE PHOSPHORYLATION	-3.06055	1.85124e-08	1.55362e-06
REACTOME GLUTATHIONE CONJUGATION	-3.19231	0.005054	0.054774
REACTOME GLUCOSE REGULATION OF INSULIN SECRETION	-3.37464	1.759e-09	1.74461e-07
REACTOME TRANSLATION INITIATION COMPLEX FORMATION	-3.55519	2.0234e-13	3.48557e-11
REACTOME FORMATION OF THE TERNARY COMPLEX AND SUBSEQUENTLY THE 43S COMPLEX	-3.60834	7.224e-16	1.47776e-13
KEGG PARKINSONS DISEASE	-3.64173	3.2754e-11	3.82871e-09
REACTOME METABOLISM OF PROTEINS	-3.7554	1.89642e-09	1.82558e-07
REACTOME ELECTRON TRANSPORT CHAIN	-3.76551	6.6232e-27	2.70972e-24
REACTOME INFLUENZA LIFE CYCLE	-4.05881	5.13e-13	7.99547e-11
REACTOME GENE EXPRESSION	-4.24504	3.031e-11	3.67425e-09
REACTOME DIABETES PATHWAYS	-4.83057	3.7652e-13	6.16175e-11
REACTOME INSULIN SYNTHESIS AND SECRETION	-4.88883	1.49802e-17	3.50216e-15
REACTOME INFLUENZA VIRAL RNA TRANSCRIPTION AND REPLICATION	-4.98933	1.462e-25	5.31681e-23
REACTOME TRANSLATION	-5.1373	7.4898e-25	2.45141e-22
REACTOME GTP HYDROLYSIS AND JOINING OF THE 60S RIBOSOMAL SUBUNIT	-5.4296	2.3464e-38	1.53595e-35
REACTOME FORMATION OF A POOL OF FREE 40S SUBUNITS	-5.45248	3.5214e-47	2.88139e-44
REACTOME VIRAL MRNA TRANSLATION	-5.66441	7.6488e-70	1.25173e-66
REACTOME REGULATION OF GENE EXPRESSION IN BETA CELLS	-5.67489	7.9914e-34	4.35931e-31
REACTOME PEPTIDE CHAIN ELONGATION	-5.80731	1.22316e-84	4.0034e-81
REACTOME REGULATION OF BETA CELL DEVELOPMENT	-5.87881	2.4422e-29	1.1419e-26
KEGG RIBOSOME	-6.17093	1.0073e-48	1.09896e-45

## Sheet: brain
Supplementary Table 2. Genetic pathways are altered in Rap1KI/KI tissues.
Pathway	Female 12-14 month KI/KI to WT
	z-score ratio	p value	FDR
KEGG COMPLEMENT AND COAGULATION CASCADES	15.6166	5.9916e-12	1.02875e-09
BIOCARTA INTRINSIC PATHWAY	10.9946	1.25578e-05	0.000289306
REACTOME COMMON PATHWAY	10.9923	9.8578e-05	0.00152561
BIOCARTA EXTRINSIC PATHWAY	10.7832	0.000113132	0.0017073
REACTOME BIOLOGICAL OXIDATIONS	10.5241	1.9044e-07	8.8872e-06
BIOCARTA AMI PATHWAY	10.4615	0.000100226	0.00154064
REACTOME FORMATION OF FIBRIN CLOT CLOTTING CASCADE	10.3009	3.21e-05	0.000629547
KEGG DRUG METABOLISM CYTOCHROME P450	10.0672	1.0706e-06	3.80565e-05
KEGG METABOLISM OF XENOBIOTICS BY CYTOCHROME P450	9.9544	7.1672e-07	2.68401e-05
REACTOME BILE ACID AND BILE SALT METABOLISM	9.09903	3.9554e-07	1.65872e-05
REACTOME METABOLISM OF BILE ACIDS AND BILE SALTS	9.09903	3.9554e-07	1.65872e-05
REACTOME XENOBIOTICS	9.09508	1.03608e-86	9.42833e-83
REACTOME RECYCLING OF BILE ACIDS AND SALTS	8.91121	1.54014e-06	5.05967e-05
REACTOME COMPLEMENT CASCADE	8.84561	6.898e-06	0.000174852
REACTOME CHYLOMICRON MEDIATED LIPID TRANSPORT	8.61757	3.8462e-05	0.000727659
REACTOME GAMMA CARBOXYLATION TRANSPORT AND AMINO TERMINAL CLEAVAGE OF PROTEINS	8.50562	0.00091644	0.00924568
REACTOME LIPOPROTEIN METABOLISM	8.46292	4.5196e-05	0.000814423
REACTOME SYNTHESIS OF BILE ACIDS AND BILE SALTS VIA 7ALPHA HYDROXYCHOLESTEROL	8.419	1.09494e-07	5.56645e-06
REACTOME PHASE II CONJUGATION	8.28954	7.1076e-05	0.00114883
REACTOME METABOLISM OF AMINO ACIDS AND DERIVATIVES	8.26906	5.7004e-07	2.26522e-05
KEGG STEROID HORMONE BIOSYNTHESIS	8.12454	0.00026276	0.00336303
BIOCARTA LECTIN PATHWAY	8.0901	4.2888e-05	0.000793254
BIOCARTA COMP PATHWAY	8.06606	8.4698e-05	0.00133579
BIOCARTA FIBRINOLYSIS PATHWAY	7.90553	0.0144274	0.0734691
KEGG PPAR SIGNALING PATHWAY	7.7787	6.2118e-06	0.000159232
REACTOME METABOLISM OF LIPIDS AND LIPOPROTEINS	7.63287	6.6644e-08	3.69793e-06
REACTOME INITIAL TRIGGERING OF COMPLEMENT	7.49559	0.00190186	0.0161898
REACTOME SYNTHESIS OF BILE ACIDS AND BILE SALTS	7.35741	2.21e-05	0.000459155
KEGG GLYCINE SERINE AND THREONINE METABOLISM	7.29649	0.00023696	0.00308931
KEGG RETINOL METABOLISM	7.10147	0.00111916	0.0108229
REACTOME REGULATION OF COMPLEMENT CASCADE	7.04021	0.0096858	0.0553648
REACTOME METABOLISM OF AMINO ACIDS	7.01798	4.802e-06	0.000128524
REACTOME LIPID DIGESTION MOBILIZATION AND TRANSPORT	6.93541	0.00020914	0.00276624
BIOCARTA NUCLEARRS PATHWAY	6.81124	0.0023264	0.0190209
REACTOME PHASE 1 FUNCTIONALIZATION	6.76225	0.020088	0.0935042
REACTOME PHASE 1 FUNCTIONALIZATION OF COMPOUNDS	6.60511	0.0007999	0.0082623
REACTOME INTRINSIC PATHWAY	6.48107	0.008166	0.0488243
REACTOME PHASE1 FUNCTIONALIZATION OF COMPOUNDS	6.44143	0.00087634	0.00888051
KEGG PRIMARY BILE ACID BIOSYNTHESIS	6.35007	0.000198132	0.00265538
REACTOME CYTOSOLIC SULFONATION OF SMALL MOLECULES	6.30105	0.025422	0.109692
REACTOME STEROID METABOLISM	5.89495	0.00018857	0.00256117
REACTOME RESPONSE TO ELEVATED PLATELET CYTOSOLIC CA2	5.8798	0.00073898	0.00775631
REACTOME REGULATION OF INSULIN LIKE GROWTH FACTOR ACTIVITY BY INSULIN LIKE GROWTH FACTOR BINDING PROTEINS	5.841	0.0222	0.0998123
REACTOME REGULATION OF LIPID METABOLISM BY PEROXISOME PROLIFERATOR ACTIVATED RECEPTOR ALPHA	5.79695	0.00035302	0.00428903
REACTOME TRYPTOPHAN CATABOLISM	5.79139	0.00018	0.00247059
REACTOME CREATION OF C4 AND C2 ACTIVATORS	5.78513	0.0102136	0.0574436
REACTOME PLATELET DEGRANULATION	5.67594	0.0008416	0.00860512
REACTOME REGULATION OF INSULIN LIKE GROWTH FACTOR IGF ACTIVITY BY INSULIN LIKE GROWTH FACTOR BINDING PROTEINS IGFBPS	5.62585	0.03432	0.133982
KEGG STARCH AND SUCROSE METABOLISM	5.61946	0.0013863	0.0127043
REACTOME SYNTHESIS OF BILE ACIDS AND BILE SALTS VIA 24 HYDROXYCHOLESTEROL	5.58648	0.00029584	0.00371843
REACTOME HEMOSTASIS	5.22288	0.000163576	0.00230068
REACTOME CYTOCHROME P450 ARRANGED BY SUBSTRATE TYPE	5.14957	0.0080534	0.0482144
REACTOME PTM GAMMA CARBOXYLATION HYPUSINE FORMATION AND ARYLSULFATASE ACTIVATION	4.99234	0.024838	0.107734
REACTOME AMYLOIDS	4.96664	0.00090776	0.00917846
KEGG TRYPTOPHAN METABOLISM	4.95183	0.006759	0.0422437
KEGG PENTOSE AND GLUCURONATE INTERCONVERSIONS	4.92665	0.03508	0.135669
KEGG ASCORBATE AND ALDARATE METABOLISM	4.8845	0.046514	0.166383
KEGG LINOLEIC ACID METABOLISM	4.88254	0.0173592	0.0842051
KEGG TYROSINE METABOLISM	4.72309	0.0031544	0.0238811
REACTOME PLATELET ACTIVATION	4.6819	0.0011252	0.0108698
BIOCARTA CLASSIC PATHWAY	4.67579	0.0082324	0.0490923
KEGG ARGININE AND PROLINE METABOLISM	4.48461	0.009225	0.0534357
KEGG DRUG METABOLISM OTHER ENZYMES	4.47757	0.0123662	0.06577
REACTOME FORMATION OF PLATELET PLUG	4.43779	0.00118986	0.0113024
KEGG GLUTATHIONE METABOLISM	4.3737	0.00045942	0.00523244
KEGG HISTIDINE METABOLISM	4.27129	0.0119472	0.0642171
KEGG BUTANOATE METABOLISM	4.02094	0.010727	0.0594131
KEGG GLYCOLYSIS GLUCONEOGENESIS	3.98152	0.0073166	0.0447153
KEGG PHENYLALANINE METABOLISM	3.97202	0.034996	0.135516
REACTOME PLATELET ACTIVATION SIGNALING AND AGGREGATION	3.92491	0.003352	0.0249821
REACTOME POST TRANSLATIONAL PROTEIN MODIFICATION	3.85349	0.030596	0.124019
KEGG ARACHIDONIC ACID METABOLISM	3.77363	0.0136692	0.0705557
KEGG PEROXISOME	3.56435	0.0042722	0.0300209
KEGG PANTOTHENATE AND COA BIOSYNTHESIS	3.46263	0.009578	0.0549904
KEGG ALANINE ASPARTATE AND GLUTAMATE METABOLISM	3.45958	0.0104776	0.0585664
KEGG SYSTEMIC LUPUS ERYTHEMATOSUS	3.43801	0.00073764	0.00775118
REACTOME ABC FAMILY PROTEINS MEDIATED TRANSPORT	3.42306	0.034082	0.133454
REACTOME GLUCONEOGENESIS	3.41227	0.047182	0.167848
KEGG ABC TRANSPORTERS	3.41045	0.0066038	0.0415305
REACTOME SULFUR AMINO ACID METABOLISM	3.37788	0.038094	0.143543
REACTOME PPARA ACTIVATES GENE EXPRESSION	3.36533	0.0176558	0.0850995
REACTOME GLUTATHIONE CONJUGATION	3.30332	0.0197098	0.092263
REACTOME GLUCOSE METABOLISM	3.25421	0.024802	0.107732
REACTOME EXTRACELLULAR MATRIX ORGANIZATION	3.23912	0.0028324	0.0220298
KEGG PENTOSE PHOSPHATE PATHWAY	3.19307	0.042166	0.15466
REACTOME METABOLISM OF CARBOHYDRATES	3.12868	0.0162138	0.0801878
KEGG BETA ALANINE METABOLISM	2.94083	0.000171074	0.00237675
REACTOME FATTY ACID TRIACYLGLYCEROL AND KETONE BODY METABOLISM	2.93531	0.0121126	0.0647999
REACTOME ENDOGENOUS STEROLS	2.72381	0.029424	0.120666
REACTOME INNATE IMMUNITY SIGNALING	2.49325	0.03702	0.140837
REACTOME INTEGRIN CELL SURFACE INTERACTIONS	2.48116	0.023646	0.104152
KEGG TAURINE AND HYPOTAURINE METABOLISM	2.42298	0.03738	0.141792
REACTOME GLUCOSE AND OTHER SUGAR SLC TRANSPORTERS	2.41319	0.041792	0.153659
REACTOME SIGNALING IN IMMUNE SYSTEM	2.39717	0.029	0.119574
REACTOME INNATE IMMUNE SYSTEM	2.25513	0.042774	0.156448
REACTOME HIV INFECTION	-2.04279	8.5994e-08	4.47169e-06
REACTOME METABOLISM OF NON CODING RNA	-2.04348	1.80712e-05	0.000387849
REACTOME LATE PHASE OF HIV LIFE CYCLE	-2.0586	2.9484e-07	1.28993e-05
REACTOME NEUROTRANSMITTER RECEPTOR BINDING AND DOWNSTREAM TRANSMISSION IN THE POSTSYNAPTIC CELL	-2.06044	0.0032404	0.0243901
REACTOME RNA POL II TRANSCRIPTION	-2.0907	2.2156e-14	6.10968e-12
REACTOME SIGNALLING BY NGF	-2.09605	3.772e-08	2.35104e-06
REACTOME G0 AND EARLY G1	-2.09902	2.2962e-06	7.13154e-05
REACTOME G2 M TRANSITION	-2.10183	2.687e-06	8.12349e-05
KEGG MAPK SIGNALING PATHWAY	-2.10804	0.00110474	0.0107176
REACTOME MITOTIC G1 G1 S PHASES	-2.11136	3.2876e-09	2.71974e-07
REACTOME AMINE LIGAND BINDING RECEPTORS	-2.14855	0.006941	0.0431147
REACTOME SEROTONIN RECEPTORS	-2.19324	0.0029616	0.0227623
REACTOME TRANSMISSION ACROSS CHEMICAL SYNAPSES	-2.2019	0.00098188	0.00977583
REACTOME DNA REPLICATION	-2.22359	3.8734e-06	0.000107792
KEGG TASTE TRANSDUCTION	-2.27643	0.00020792	0.00275411
REACTOME NEURONAL SYSTEM	-2.30604	0.00121784	0.0115201
REACTOME TRNA AMINOACYLATION	-2.31675	0.0188208	0.0892492
REACTOME LIGAND GATED ION CHANNEL TRANSPORT	-2.35046	0.0098084	0.0558901
REACTOME ION CHANNEL TRANSPORT	-2.41875	0.0014367	0.0130609
REACTOME CELL CYCLE MITOTIC	-3.07258	4.8556e-11	6.79784e-09
REACTOME CELL CYCLE	-3.33418	1.09462e-11	1.71742e-09
	Male 3-5 month KI/KI to WT
Pathway	z-score ratio	p value	FDR
KEGG CYTOKINE CYTOKINE RECEPTOR INTERACTION	7.48156	3.2838e-08	1.07479e-06
REACTOME CHEMOKINE RECEPTORS BIND CHEMOKINES	7.09536	4.2098e-05	0.000551147
REACTOME SIGNALING IN IMMUNE SYSTEM	7.0495	7.2522e-10	3.59643e-08
REACTOME IMMUNOREGULATORY INTERACTIONS BETWEEN A LYMPHOID AND A NON LYMPHOID CELL	7.03269	3.5138e-06	6.28452e-05
REACTOME TOLL LIKE RECEPTOR 4 CASCADE	5.57066	1.26266e-06	2.71887e-05
KEGG ECM RECEPTOR INTERACTION	5.42433	5.7034e-07	1.34297e-05
BIOCARTA CLASSIC PATHWAY	5.36776	0.000112524	0.00121148
KEGG COMPLEMENT AND COAGULATION CASCADES	5.30918	0.00089146	0.00637063
BIOCARTA COMP PATHWAY	5.00192	0.00163934	0.010583
BIOCARTA LAIR PATHWAY	4.97253	0.00113614	0.00774705
REACTOME INTEGRIN CELL SURFACE INTERACTIONS	4.95241	2.7394e-05	0.000386468
REACTOME HEMOSTASIS	4.61394	1.59274e-05	0.000241344
KEGG TOLL LIKE RECEPTOR SIGNALING PATHWAY	4.40362	0.00065304	0.0051134
KEGG GRAFT VERSUS HOST DISEASE	4.36519	0.00076972	0.00573871
KEGG LEISHMANIA INFECTION	4.33407	0.00020398	0.0019694
REACTOME INITIAL TRIGGERING OF COMPLEMENT	4.02316	0.0194976	0.0710642
REACTOME PLATELET ADHESION TO EXPOSED COLLAGEN	3.96517	0.0005114	0.0041741
KEGG NOD LIKE RECEPTOR SIGNALING PATHWAY	3.96064	0.0035018	0.0190389
KEGG CHEMOKINE SIGNALING PATHWAY	3.91257	0.00105008	0.00725087
REACTOME FORMATION OF PLATELET PLUG	3.90686	0.00035646	0.00317036
REACTOME INNATE IMMUNITY SIGNALING	3.87777	0.00083624	0.00610941
REACTOME COMPLEMENT CASCADE	3.85723	0.0083804	0.0374203
REACTOME PLATELET ACTIVATION	3.84617	0.0007197	0.00551658
REACTOME CELL SURFACE INTERACTIONS AT THE VASCULAR WALL	3.84269	0.00014099	0.00145571
REACTOME PEPTIDE LIGAND BINDING RECEPTORS	3.79155	0.033994	0.108337
REACTOME MYD88 CASCADE	3.74723	4.3168e-05	0.00056067
REACTOME ACTIVATED TLR4 SIGNALLING	3.72695	9.141e-06	0.000147382
BIOCARTA INFLAM PATHWAY	3.66456	0.0051876	0.0264883
REACTOME SIGNALING BY PDGF	3.63419	0.00088912	0.00636781
REACTOME SLC MEDIATED TRANSMEMBRANE TRANSPORT	3.63075	0.00100018	0.00700983
BIOCARTA ERYTH PATHWAY	3.60779	0.036582	0.114797
KEGG PATHOGENIC ESCHERICHIA COLI INFECTION	3.58867	7.8874e-05	0.000908995
BIOCARTA CYTOKINE PATHWAY	3.43078	0.032246	0.103981
BIOCARTA NFKB PATHWAY	3.42683	0.00093692	0.00660892
REACTOME CLASS A1 RHODOPSIN LIKE RECEPTORS	3.40209	0.035636	0.112475
REACTOME P2Y RECEPTORS	3.38979	0.00163488	0.010575
REACTOME PLATELET DEGRANULATION	3.37333	0.0135172	0.0538221
REACTOME TOLL LIKE RECEPTOR 9 CASCADE	3.27522	0.0005629	0.00454907
BIOCARTA GRANULOCYTES PATHWAY	3.27006	0.0050136	0.02568
KEGG CYTOSOLIC DNA SENSING PATHWAY	3.24838	0.0120066	0.0488776
BIOCARTA IL10 PATHWAY	3.11305	0.027412	0.0925898
REACTOME TRANSMEMBRANE TRANSPORT OF SMALL MOLECULES	3.09584	0.0032386	0.017966
REACTOME NUCLEOTIDE LIKE PURINERGIC RECEPTORS	3.02951	0.012195	0.0495829
BIOCARTA SODD PATHWAY	3.01867	8.7324e-05	0.000985557
REACTOME GLUCOSE AND OTHER SUGAR SLC TRANSPORTERS	2.97831	0.0153054	0.0593538
KEGG FOCAL ADHESION	2.96845	0.0011811	0.0079542
KEGG LEUKOCYTE TRANSENDOTHELIAL MIGRATION	2.93578	0.00115662	0.00783772
BIOCARTA NKT PATHWAY	2.8918	0.030498	0.100524
BIOCARTA TOB1 PATHWAY	2.85803	7.3284e-05	0.000856638
REACTOME AMINO ACID AND OLIGOPEPTIDE SLC TRANSPORTERS	2.84939	0.0054104	0.0271183
KEGG INTESTINAL IMMUNE NETWORK FOR IGA PRODUCTION	2.81595	0.0063954	0.0306025
KEGG HEMATOPOIETIC CELL LINEAGE	2.79887	0.020396	0.0734391
REACTOME COLLAGEN MEDIATED ACTIVATION CASCADE	2.76804	0.0072236	0.0335836
KEGG P53 SIGNALING PATHWAY	2.70688	0.00054248	0.0044058
BIOCARTA CTL PATHWAY	2.69891	0.00046144	0.00386264
REACTOME DEATH RECEPTOR SIGNALLING	2.69185	1.88852e-08	6.50645e-07
BIOCARTA HSP27 PATHWAY	2.69003	0.037086	0.116155
BIOCARTA IL1R PATHWAY	2.68448	0.0098312	0.0421172
REACTOME AMINO ACID TRANSPORT ACROSS THE PLASMA MEMBRANE	2.6504	0.0004618	0.00385579
REACTOME INORGANIC CATION ANION SLC TRANSPORTERS	2.57628	0.0081378	0.0367887
REACTOME G1 S TRANSITION	2.57	7.2174e-05	0.000849732
REACTOME TOLL RECEPTOR CASCADES	2.54756	0.0171694	0.0646668
BIOCARTA MCM PATHWAY	2.46508	0.00115022	0.00781052
BIOCARTA PML PATHWAY	2.44666	0.0110224	0.0456662
KEGG PATHWAYS IN CANCER	2.41739	0.0046294	0.0240127
REACTOME CELLEXTRACELLULAR MATRIX INTERACTIONS	2.41579	0.0079526	0.0361011
REACTOME MITOTIC M M G1 PHASES	2.41077	0.000106282	0.00115954
KEGG SYSTEMIC LUPUS ERYTHEMATOSUS	2.41032	0.045196	0.132432
BIOCARTA TID PATHWAY	2.40703	0.00122704	0.00821289
BIOCARTA BLYMPHOCYTE PATHWAY	2.3414	0.045224	0.132395
REACTOME CELL CYCLE MITOTIC	2.32618	0.00020528	0.00197612
REACTOME PLATELET ACTIVATION TRIGGERS	2.28412	0.0117304	0.0481123
REACTOME CLASSICAL ANTIBODY MEDIATED COMPLEMENT ACTIVATION	2.28299	1.29232e-53	2.11488e-50
BIOCARTA HIVNEF PATHWAY	2.25777	0.0061864	0.0299085
KEGG JAK STAT SIGNALING PATHWAY	2.21997	0.047624	0.137576
BIOCARTA TOLL PATHWAY	2.20091	0.0100904	0.0429465
KEGG PRIMARY BILE ACID BIOSYNTHESIS	2.17913	0.0095802	0.0412579
BIOCARTA MONOCYTE PATHWAY	2.15684	0.002294	0.0137012
REACTOME ACTIVATION OF THE PRE REPLICATIVE COMPLEX	2.14074	0.002117	0.0128314
BIOCARTA CASPASE PATHWAY	2.12013	0.006973	0.0328856
KEGG CELL CYCLE	2.07276	0.0020474	0.0125255
REACTOME S PHASE	2.0544	0.0007631	0.00570234
REACTOME SYNTHESIS OF DNA	2.04567	0.000141302	0.00145434
KEGG CARDIAC MUSCLE CONTRACTION	-2.0059	0.0099666	0.0425857
REACTOME CREB PHOSPHORYLATION THROUGH THE ACTIVATION OF CAMKII	-2.01065	0.0059808	0.0291731
BIOCARTA NOS1 PATHWAY	-2.04264	0.000121242	0.00129259
KEGG CALCIUM SIGNALING PATHWAY	-2.05659	0.035098	0.111206
REACTOME TRAFFICKING OF AMPA RECEPTORS	-2.05754	0.000125836	0.00132858
REACTOME TRKA SIGNALLING FROM THE PLASMA MEMBRANE	-2.06867	0.00056626	0.00456495
REACTOME DARPP32 EVENTS	-2.07651	3.5656e-08	1.14414e-06
REACTOME RAS ACTIVATION UOPN CA2 INFUX THROUGH NMDA RECEPTOR	-2.14161	0.0027658	0.0159374
REACTOME NUCLEAR RECEPTOR TRANSCRIPTION PATHWAY	-2.14906	0.0158132	0.0608186
REACTOME CREB PHOPHORYLATION THROUGH THE ACTIVATION OF RAS	-2.15509	0.009295	0.0402947
REACTOME PKA ACTIVATION	-2.17341	2.6742e-05	0.000378903
KEGG GLYCOSAMINOGLYCAN BIOSYNTHESIS HEPARAN SULFATE	-2.25544	0.0072522	0.0336687
REACTOME PLC GAMMA1 SIGNALLING	-2.26088	9.1258e-05	0.00102642
REACTOME CAM PATHWAY	-2.31927	2.3614e-05	0.000341985
REACTOME ACTIVATION OF NMDA RECEPTOR UPON GLUTAMATE BINDING AND POSTSYNAPTIC EVENTS	-2.38741	0.00155184	0.0101381
REACTOME POST NMDA RECEPTOR ACTIVATION EVENTS	-2.39536	0.00152488	0.0100019
REACTOME SIGNALLING BY NGF	-2.39747	0.000140598	0.00145626
BIOCARTA CK1 PATHWAY	-2.49149	0.00013438	0.00140519
REACTOME NEURORANSMITTER RECEPTOR BINDING AND DOWNSTREAM TRANSMISSION IN THE POSTSYNAPTIC CELL	-2.66373	0.00010506	0.0011539
REACTOME GLUTAMATE NEUROTRANSMITTER RELEASE CYCLE	-2.68033	8.366e-05	0.000950761
REACTOME SEROTONIN NEUROTRANSMITTER RELEASE CYCLE	-2.88445	1.31644e-06	2.79786e-05
REACTOME DOPAMINE NEUROTRANSMITTER RELEASE CYCLE	-3.62564	3.3796e-07	8.70979e-06
REACTOME AMINE LIGAND BINDING RECEPTORS	-3.74722	0.00034908	0.00311318
REACTOME TRANSMISSION ACROSS CHEMICAL SYNAPSES	-3.75354	5.963e-05	0.000736487

## Sheet: heart
Supplementary Table 2. Genetic pathways are altered in Rap1KI/KI tissues.
Pathway	Female 12-14 month KI/KI to WT
	z-score ratio	p value	FDR
REACTOME EXTRACELLULAR MATRIX ORGANIZATION	4.49682	2.9998e-06	0.000171687
KEGG ECM RECEPTOR INTERACTION	3.99225	0.0011412	0.0162773
REACTOME REGULATION OF INSULIN LIKE GROWTH FACTOR IGF ACTIVITY BY INSULIN LIKE GROWTH FACTOR BINDING PROTEINS IGFBPS	3.90721	0.00167754	0.0209405
KEGG TAURINE AND HYPOTAURINE METABOLISM	3.86598	0.03399	0.155198
REACTOME PHASE 1 FUNCTIONALIZATION	3.66573	0.000154844	0.00386049
KEGG HEMATOPOIETIC CELL LINEAGE	3.53446	8.2388e-05	0.00237257
REACTOME PLATELET DEGRANULATION	3.52882	1.06318e-06	7.2201e-05
REACTOME REGULATION OF INSULIN LIKE GROWTH FACTOR ACTIVITY BY INSULIN LIKE GROWTH FACTOR BINDING PROTEINS	3.44458	0.0041178	0.0388713
KEGG CELL ADHESION MOLECULES CAMS	3.42945	5.359e-05	0.00165874
KEGG CYTOKINE CYTOKINE RECEPTOR INTERACTION	3.4102	0.00032792	0.00672088
REACTOME COLLAGEN FORMATION	3.35873	1.3346e-05	0.000559671
REACTOME CLASS A1 RHODOPSIN LIKE RECEPTORS	3.29696	0.0047434	0.0424434
REACTOME GPCR LIGAND BINDING	3.19373	0.005597	0.0474676
REACTOME HEMOSTASIS	3.18923	6.4954e-05	0.00193797
REACTOME PHASE1 FUNCTIONALIZATION OF COMPOUNDS	3.17779	0.0083664	0.0631296
REACTOME SIGNALING BY GPCR	3.16696	0.0024586	0.0272181
REACTOME PEPTIDE LIGAND BINDING RECEPTORS	3.1664	0.009479	0.0684052
REACTOME CHEMOKINE RECEPTORS BIND CHEMOKINES	3.11837	0.0008416	0.0134834
REACTOME PHASE 1 FUNCTIONALIZATION OF COMPOUNDS	3.11013	0.0118616	0.0797787
REACTOME INTEGRIN CELL SURFACE INTERACTIONS	3.10059	0.00049686	0.00907917
REACTOME PLATELET ACTIVATION	3.0973	2.1512e-05	0.000825988
REACTOME DEGRADATION OF THE EXTRACELLULAR MATRIX	3.04326	0.0174466	0.102826
BIOCARTA COMP PATHWAY	3.00285	0.015403	0.0947076
KEGG FOCAL ADHESION	2.99019	0.002412	0.0268328
REACTOME RESPONSE TO ELEVATED PLATELET CYTOSOLIC CA2	2.9665	0.00013769	0.0035196
REACTOME INITIAL TRIGGERING OF COMPLEMENT	2.92995	0.031636	0.148702
REACTOME NOREPINEPHRINE NEUROTRANSMITTER RELEASE CYCLE	2.87647	3.873e-05	0.00131509
BIOCARTA LAIR PATHWAY	2.86832	0.00055846	0.00982976
KEGG COMPLEMENT AND COAGULATION CASCADES	2.86824	0.0061902	0.0509781
KEGG REGULATION OF ACTIN CYTOSKELETON	2.81063	0.0051446	0.044757
KEGG BASAL CELL CARCINOMA	2.79009	0.0043614	0.0402523
KEGG RETINOL METABOLISM	2.78598	0.031406	0.148003
KEGG GRAFT VERSUS HOST DISEASE	2.76338	0.021876	0.117794
REACTOME FORMATION OF PLATELET PLUG	2.72326	0.000185954	0.00451248
BIOCARTA LYM PATHWAY	2.71586	0.0043044	0.0399694
KEGG CHEMOKINE SIGNALING PATHWAY	2.71291	9.8018e-05	0.00267857
REACTOME PLATELET ACTIVATION SIGNALING AND AGGREGATION	2.71073	0.00042946	0.00824491
REACTOME GLUCOSE AND OTHER SUGAR SLC TRANSPORTERS	2.68049	0.0085824	0.0641741
KEGG TGF BETA SIGNALING PATHWAY	2.65044	0.0020296	0.0239551
REACTOME G ALPHA I SIGNALLING EVENTS	2.62734	0.003722	0.0363805
REACTOME SIGNALING IN IMMUNE SYSTEM	2.61381	0.00098306	0.0148602
REACTOME KERATAN SULFATE DEGRADATION	2.58903	0.0025122	0.0275766
REACTOME FACILITATIVE NA INDEPENDENT GLUCOSE TRANSPORTERS	2.57894	0.018405	0.106003
REACTOME COMPLEMENT CASCADE	2.53938	0.031528	0.148348
REACTOME BIOLOGICAL OXIDATIONS	2.52707	0.017816	0.103794
REACTOME CELL SURFACE INTERACTIONS AT THE VASCULAR WALL	2.52601	0.0034964	0.0349256
KEGG LEUKOCYTE TRANSENDOTHELIAL MIGRATION	2.47544	0.0045764	0.041438
REACTOME ACETYLCHOLINE NEUROTRANSMITTER RELEASE CYCLE	2.46782	0.00128324	0.0175866
KEGG METABOLISM OF XENOBIOTICS BY CYTOCHROME P450	2.42857	0.0036162	0.0356913
REACTOME DOWNSTREAM EVENTS IN GPCR SIGNALING	2.41267	0.0177458	0.103717
KEGG HISTIDINE METABOLISM	2.40627	0.0039512	0.0377688
REACTOME BILE ACID AND BILE SALT METABOLISM	2.39713	0.035922	0.161188
REACTOME METABOLISM OF BILE ACIDS AND BILE SALTS	2.39713	0.035922	0.161188
REACTOME TRANSPORT OF GLUCOSE AND OTHER SUGARS BILE SALTS AND ORGANIC ACIDS METAL IONS AND AMINE COMPOUNDS	2.39661	0.0083216	0.0630005
REACTOME GPCR DOWNSTREAM SIGNALING	2.39496	0.021522	0.116995
BIOCARTA DC PATHWAY	2.36159	0.035932	0.161074
KEGG PPAR SIGNALING PATHWAY	2.33967	0.0272	0.135331
BIOCARTA MONOCYTE PATHWAY	2.32611	0.0144422	0.0910769
BIOCARTA GRANULOCYTES PATHWAY	2.27516	0.0082502	0.0628258
KEGG LEISHMANIA INFECTION	2.2494	0.0059978	0.0499359
BIOCARTA INFLAM PATHWAY	2.20066	0.049462	0.195443
KEGG MELANOGENESIS	2.16074	0.0128064	0.0839613
REACTOME GLUTAMATE NEUROTRANSMITTER RELEASE CYCLE	2.14898	0.009056	0.0668909
KEGG ARACHIDONIC ACID METABOLISM	2.1328	0.038276	0.167942
REACTOME MUSCLE CONTRACTION	2.13068	0.0152958	0.0942395
KEGG DRUG METABOLISM CYTOCHROME P450	2.1227	0.04731	0.19058
REACTOME NEUROTRANSMITTER RELEASE CYCLE	2.10335	0.0094356	0.0682543
REACTOME TRANSMISSION ACROSS CHEMICAL SYNAPSES	2.0854	0.0174446	0.102881
KEGG WNT SIGNALING PATHWAY	2.06576	0.02438	0.126199
BIOCARTA CLASSIC PATHWAY	2.05938	0.003911	0.0375819
REACTOME SIGNALING BY PDGF	2.04346	0.0045158	0.0410527
BIOCARTA TCYTOTOXIC PATHWAY	2.03729	0.044276	0.183559
BIOCARTA IL5 PATHWAY	2.03656	0.009923	0.070823
KEGG PRIMARY IMMUNODEFICIENCY	2.03117	0.0116188	0.078845
KEGG LYSOSOME	2.02618	0.000129838	0.00337579
KEGG PEROXISOME	-2.13055	0.0053122	0.0458209
REACTOME DNA REPLICATION	-2.16536	8.1736e-05	0.00236878
REACTOME GENE EXPRESSION	-2.20021	8.4566e-08	9.27169e-06
REACTOME CLASS C3 METABOTROPIC GLUTAMATE PHEROMONE RECEPTORS	-2.2422	0.039138	0.170328
REACTOME CELL CYCLE MITOTIC	-2.29332	0.00066264	0.0111874
	Male 3-5 month KI/KI to WT
Pathway	z-score ratio	p value	FDR
REACTOME ACETYLCHOLINE NEUROTRANSMITTER RELEASE CYCLE	6.20326	0.03444	0.141611
KEGG PPAR SIGNALING PATHWAY	5.82007	0.015084	0.0788657
REACTOME NEUROTRANSMITTER RELEASE CYCLE	5.57132	0.0072926	0.0470783
REACTOME AMINE COMPOUND SLC TRANSPORTERS	5.48373	0.00034542	0.00420282
REACTOME SEROTONIN NEUROTRANSMITTER RELEASE CYCLE	4.43918	0.044772	0.167091
REACTOME SLC MEDIATED TRANSMEMBRANE TRANSPORT	4.32019	0.00075814	0.0080304
REACTOME GLUCOSE AND OTHER SUGAR SLC TRANSPORTERS	4.02218	0.0011833	0.0116655
KEGG CELL ADHESION MOLECULES CAMS	4.01682	0.00037932	0.00458123
REACTOME NA CL DEPENDENT NEUROTRANSMITTER TRANSPORTERS	3.96231	6.922e-05	0.0010298
REACTOME AMINO ACID TRANSPORT ACROSS THE PLASMA MEMBRANE	3.7969	0.020836	0.0988351
KEGG COMPLEMENT AND COAGULATION CASCADES	3.67638	0.0035272	0.0269732
REACTOME DOWNSTREAM EVENTS IN GPCR SIGNALING	3.65668	0.00141818	0.0133382
KEGG TGF BETA SIGNALING PATHWAY	3.22158	0.0109424	0.0637268
KEGG DRUG METABOLISM CYTOCHROME P450	3.22144	0.0465	0.170622
REACTOME AMINO ACID AND OLIGOPEPTIDE SLC TRANSPORTERS	3.13118	0.045818	0.168876
REACTOME SMOOTH MUSCLE CONTRACTION	3.11846	0.012329	0.0695738
REACTOME G ALPHA I SIGNALLING EVENTS	3.03349	0.0189256	0.0925912
REACTOME PLATELET ACTIVATION	3.03171	0.0039886	0.0296697
REACTOME GPCR LIGAND BINDING	2.98081	0.0143902	0.0767087
REACTOME HEMOSTASIS	2.91664	0.0059878	0.0411724
KEGG TIGHT JUNCTION	2.82609	0.0227	0.104791
REACTOME TRANSMEMBRANE TRANSPORT OF SMALL MOLECULES	2.81302	0.021188	0.0997818
REACTOME FORMATION OF PLATELET PLUG	2.79522	0.0062308	0.0420483
REACTOME CLASS B2 SECRETIN FAMILY RECEPTORS	2.7893	0.020924	0.0989657
KEGG HEMATOPOIETIC CELL LINEAGE	2.71143	0.00143574	0.0134647
REACTOME SIGNALING BY BMP	2.67157	0.0178164	0.0883531
REACTOME REGULATION OF INSULIN LIKE GROWTH FACTOR ACTIVITY BY INSULIN LIKE GROWTH FACTOR BINDING PROTEINS	2.57791	0.019409	0.0938341
REACTOME SIGNALING IN IMMUNE SYSTEM	2.57351	0.0096484	0.0575213
REACTOME IMMUNOREGULATORY INTERACTIONS BETWEEN A LYMPHOID AND A NON LYMPHOID CELL	2.55316	0.00185454	0.016317
KEGG VASCULAR SMOOTH MUSCLE CONTRACTION	2.49447	0.0116776	0.0671719
REACTOME PLATELET DEGRANULATION	2.40403	0.03338	0.139175
KEGG HEDGEHOG SIGNALING PATHWAY	2.36288	0.0099504	0.0591065
BIOCARTA LECTIN PATHWAY	2.3599	0.0039676	0.0296483
REACTOME CELL SURFACE INTERACTIONS AT THE VASCULAR WALL	2.33594	0.03464	0.141898
KEGG CYTOKINE CYTOKINE RECEPTOR INTERACTION	2.25973	0.036168	0.146326
BIOCARTA IL5 PATHWAY	2.23874	0.0083586	0.0524094
REACTOME EFFECTS OF PIP2 HYDROLYSIS	2.20727	9.434e-07	2.30429e-05
KEGG LEUKOCYTE TRANSENDOTHELIAL MIGRATION	2.15226	0.039972	0.155748
REACTOME NCAM1 INTERACTIONS	2.13807	0.033566	0.139595
REACTOME NUCLEOTIDE EXCISION REPAIR	-2.00519	0.000171356	0.0022524
REACTOME VIRAL MESSENGER RNA SYNTHESIS	-2.02154	4.3768e-13	3.87169e-11
REACTOME MITOCHONDRIAL FATTY ACID BETA OXIDATION	-2.02674	1.7933e-05	0.000313875
REACTOME DIABETES PATHWAYS	-2.03255	0.0164996	0.0833383
REACTOME VIRAL MRNA TRANSLATION	-2.04736	1.9801e-11	1.22281e-09
REACTOME PEPTIDE CHAIN ELONGATION	-2.05703	3.4644e-11	1.98929e-09
REACTOME SNRNP ASSEMBLY	-2.06131	8.9142e-07	2.21032e-05
REACTOME FORMATION OF THE TERNARY COMPLEX AND SUBSEQUENTLY THE 43S COMPLEX	-2.06326	1.8231e-08	6.48588e-07
REACTOME TAT MEDIATED HIV1 ELONGATION ARREST AND RECOVERY	-2.06754	1.43872e-09	5.88616e-08
REACTOME TRANSCRIPTION COUPLED NER	-2.07122	0.000189496	0.00246119
REACTOME MICRORNA BIOGENESIS	-2.101	9.6324e-11	4.92607e-09
REACTOME MITOCHONDRIAL TRNA AMINOACYLATION	-2.1197	5.6884e-06	0.000112837
REACTOME MRNA PROCESSING	-2.1414	1.15644e-05	0.000213843
KEGG MATURITY ONSET DIABETES OF THE YOUNG	-2.16238	0.04761	0.172566
REACTOME FORMATION OF THE EARLY ELONGATION COMPLEX	-2.1636	2.5122e-07	7.47494e-06
REACTOME ABORTIVE ELONGATION OF HIV1 TRANSCRIPT IN THE ABSENCE OF TAT	-2.18905	1.78794e-17	4.50148e-15
REACTOME HIV1 TRANSCRIPTION ELONGATION	-2.1901	1.23186e-07	3.87681e-06
REACTOME TRANSLATION INITIATION COMPLEX FORMATION	-2.21002	4.8102e-07	1.30114e-05
REACTOME RNA POLYMERASE I III AND MITOCHONDRIAL TRANSCRIPTION	-2.22255	6.3364e-05	0.000969114
REACTOME HIV1 TRANSCRIPTION INITIATION	-2.35762	1.20938e-08	4.44753e-07
REACTOME REGULATION OF BETA CELL DEVELOPMENT	-2.41566	0.000180416	0.00236201
KEGG GALACTOSE METABOLISM	-2.41934	0.021206	0.099723
REACTOME FORMATION OF A POOL OF FREE 40S SUBUNITS	-2.43904	1.06716e-12	8.73204e-11
REACTOME TRANSCRIPTION OF THE HIV GENOME	-2.52479	1.28402e-10	6.09072e-09
REACTOME REGULATION OF GENE EXPRESSION IN BETA CELLS	-2.57588	2.1164e-06	4.7445e-05
REACTOME METABOLISM OF RNA	-2.62088	1.02764e-06	2.47314e-05
KEGG ALZHEIMERS DISEASE	-2.65219	7.8974e-05	0.00115394
REACTOME LATE PHASE OF HIV LIFE CYCLE	-2.69291	2.1644e-10	9.839e-09
REACTOME TRANSLATION	-2.70019	6.2542e-11	3.35574e-09
REACTOME RNA POLYMERASE II TRANSCRIPTION	-2.70912	1.08798e-09	4.56533e-08
REACTOME GTP HYDROLYSIS AND JOINING OF THE 60S RIBOSOMAL SUBUNIT	-2.71221	2.2586e-14	2.73793e-12
REACTOME MRNA SPLICING MINOR PATHWAY	-2.71225	1.66988e-16	3.21501e-14
REACTOME G1 S TRANSITION	-2.74063	7.3574e-07	1.86673e-05
KEGG RNA POLYMERASE	-2.7433	1.2843e-13	1.3136e-11
REACTOME INFLUENZA VIRAL RNA TRANSCRIPTION AND REPLICATION	-2.78957	1.16906e-17	3.18861e-15
REACTOME HIV LIFE CYCLE	-2.79376	4.8728e-11	2.70317e-09
REACTOME MRNA SPLICING	-2.86449	1.6288e-11	1.04531e-09
REACTOME GLUCOSE REGULATION OF INSULIN SECRETION	-2.91671	6.3994e-05	0.000974197
REACTOME CYTOSOLIC TRNA AMINOACYLATION	-2.91893	1.39672e-12	1.06313e-10
REACTOME DNA REPLICATION PRE INITIATION	-2.95394	3.2984e-08	1.12455e-06
REACTOME ELONGATION AND PROCESSING OF CAPPED TRANSCRIPTS	-2.96079	3.032e-11	1.80432e-09
REACTOME APOPTOSIS	-2.96366	1.46064e-06	3.41477e-05
REACTOME MITOTIC M M G1 PHASES	-2.9954	1.2932e-06	3.04507e-05
REACTOME CDC20 PHOSPHO APC MEDIATED DEGRADATION OF CYCLIN A	-2.99905	5.2874e-11	2.88428e-09
REACTOME AUTODEGRADATION OF CDH1 BY CDH1 APC	-3.02302	1.27582e-11	8.52196e-10
KEGG PROTEASOME	-3.02436	8.4072e-12	5.85463e-10
REACTOME PROCESSING OF CAPPED INTRON CONTAINING PRE MRNA	-3.04998	2.4598e-12	1.78909e-10
REACTOME REGULATION OF APC ACTIVATORS BETWEEN G1 S AND EARLY ANAPHASE	-3.05853	6.93e-11	3.6003e-09
KEGG HUNTINGTONS DISEASE	-3.07612	0.004384	0.0321003
KEGG PARKINSONS DISEASE	-3.07816	2.1874e-06	4.87031e-05
REACTOME INFLUENZA LIFE CYCLE	-3.0804	2.0926e-17	4.8922e-15
REACTOME CELL CYCLE MITOTIC	-3.08447	1.33302e-05	0.000241048
REACTOME CYCLIN E ASSOCIATED EVENTS DURING G1 S TRANSITION	-3.13288	1.40692e-10	6.57836e-09
KEGG SPLICEOSOME	-3.15074	3.551e-13	3.41836e-11
REACTOME M G1 TRANSITION	-3.16456	7.9866e-10	3.43949e-08
REACTOME ELECTRON TRANSPORT CHAIN	-3.19477	1.2767e-25	4.17864e-22
REACTOME FORMATION AND MATURATION OF MRNA TRANSCRIPT	-3.22141	1.27108e-13	1.34201e-11
REACTOME SIGNALING BY WNT	-3.22356	3.067e-15	4.78014e-13
REACTOME ORC1 REMOVAL FROM CHROMATIN	-3.24726	2.0594e-14	2.69617e-12
REACTOME TRANSCRIPTION	-3.24941	1.599e-10	7.37116e-09
KEGG AMINOACYL TRNA BIOSYNTHESIS	-3.2626	1.08906e-12	8.69389e-11
REACTOME CDT1 ASSOCIATION WITH THE CDC6 ORC ORIGIN COMPLEX	-3.29145	8.7984e-16	1.43986e-13
REACTOME STABILIZATION OF P53	-3.30488	1.01178e-18	4.13944e-16
REACTOME METABOLISM OF PROTEINS	-3.30975	1.34568e-11	8.80882e-10
REACTOME SCF BETA TRCP MEDIATED DEGRADATION OF EMI1	-3.32509	3.9098e-17	8.53118e-15
REACTOME SYNTHESIS OF DNA	-3.32563	3.947e-13	3.69101e-11
REACTOME P53 INDEPENDENT DNA DAMAGE RESPONSE	-3.32863	3.9368e-19	1.84074e-16
REACTOME SCF SKP2 MEDIATED DEGRADATION OF P27 P21	-3.42221	2.156e-14	2.71407e-12
REACTOME S PHASE	-3.44008	1.03288e-10	5.12215e-09
REACTOME VIF MEDIATED DEGRADATION OF APOBEC3G	-3.4494	5.0586e-21	3.31136e-18
REACTOME TRNA AMINOACYLATION	-3.47528	9.8212e-15	1.3976e-12
REACTOME REGULATION OF ORNITHINE DECARBOXYLASE	-3.56347	1.06952e-19	5.83423e-17
REACTOME CELL CYCLE CHECKPOINTS	-3.65157	1.06154e-13	1.19808e-11
REACTOME HOST INTERACTIONS OF HIV FACTORS	-3.68722	5.1606e-15	7.67757e-13
KEGG OXIDATIVE PHOSPHORYLATION	-4.39158	3.867e-18	1.26567e-15
REACTOME HIV INFECTION	-4.39723	1.87472e-22	2.04532e-19
REACTOME GENE EXPRESSION	-5.08687	7.8248e-22	6.40264e-19

## Sheet: muscle
Supplementary Table 2. Genetic pathways are altered in Rap1KI/KI tissues.
Pathway	Female 12-14 month KI/KI to WT
	z-score ratio	p value	FDR
REACTOME IMMUNOREGULATORY INTERACTIONS BETWEEN A LYMPHOID AND A NON LYMPHOID CELL	4.31207	1.20266e-05	0.00160944
KEGG HEMATOPOIETIC CELL LINEAGE	4.16948	2.0218e-05	0.0023894
REACTOME SIGNALING IN IMMUNE SYSTEM	3.66746	9.182e-05	0.0067384
REACTOME APOPTOTIC CLEAVAGE OF CELL ADHESION PROTEINS	3.49269	0.0024684	0.0477924
BIOCARTA TCRA PATHWAY	3.28587	0.0039808	0.0619236
KEGG CYTOKINE CYTOKINE RECEPTOR INTERACTION	3.28059	0.0056724	0.0750274
REACTOME TRANSLOCATION OF ZAP70 TO IMMUNOLOGICAL SYNAPSE	3.23377	0.0118192	0.113574
REACTOME TRANSLOCATION OF ZAP 70 TO IMMUNOLOGICAL SYNAPSE	3.23377	0.0118192	0.113574
BIOCARTA DC PATHWAY	3.17148	0.0144548	0.125874
REACTOME PHOSPHORYLATION OF CD3 AND TCR ZETA CHAINS	2.96472	0.0185414	0.145705
KEGG PRIMARY IMMUNODEFICIENCY	2.95208	0.0067554	0.0829611
REACTOME CHEMOKINE RECEPTORS BIND CHEMOKINES	2.94265	0.04556	0.2345
REACTOME PD1 SIGNALING	2.93806	0.0074768	0.0874536
REACTOME MITOTIC M M G1 PHASES	2.84923	0.000116956	0.00749507
REACTOME GENERATION OF SECOND MESSENGER MOLECULES	2.84502	0.0073912	0.0874641
BIOCARTA IL17 PATHWAY	2.77746	0.0089952	0.0965287
KEGG CELL ADHESION MOLECULES CAMS	2.75824	0.00125168	0.0325437
BIOCARTA COMP PATHWAY	2.72033	1.19204e-08	9.86142e-06
REACTOME MITOTIC PROMETAPHASE	2.70821	0.00146728	0.0360872
BIOCARTA NO2IL12 PATHWAY	2.67276	0.04797	0.240246
BIOCARTA LYM PATHWAY	2.66652	0.0162406	0.135091
BIOCARTA TCYTOTOXIC PATHWAY	2.60267	0.020474	0.155132
BIOCARTA LECTIN PATHWAY	2.57645	4.7442e-07	0.000159897
BIOCARTA LAIR PATHWAY	2.50368	0.00021032	0.0110631
BIOCARTA GRANULOCYTES PATHWAY	2.45656	0.028414	0.18522
REACTOME CELL CYCLE MITOTIC	2.42562	0.00110344	0.0304282
REACTOME GPVI MEDIATED ACTIVATION CASCADE	2.41014	0.00084848	0.02591
BIOCARTA IL12 PATHWAY	2.39053	0.048988	0.243336
REACTOME ZINC TRANSPORTERS	2.36453	0.0157168	0.132674
REACTOME INFLAMMASOMES	2.35858	0.023852	0.167998
BIOCARTA CLASSIC PATHWAY	2.35387	1.02924e-05	0.00153542
REACTOME BETA DEFENSINS	2.35195	0.0046438	0.0673981
REACTOME COMPLEMENT CASCADE	2.33884	3.1406e-06	0.000635099
BIOCARTA THELPER PATHWAY	2.32702	0.042476	0.226042
REACTOME ZINC TRANSPORTATION	2.31642	0.0123718	0.116425
REACTOME G2 M CHECKPOINTS	2.28221	0.021694	0.1605
REACTOME CELL SURFACE INTERACTIONS AT THE VASCULAR WALL	2.26722	0.034662	0.204688
REACTOME COSTIMULATION BY THE CD28 FAMILY	2.25691	0.042346	0.225878
REACTOME G1 S SPECIFIC TRANSCRIPTION	2.22224	0.00044618	0.0176532
REACTOME DNA REPLICATION	2.21121	0.0154704	0.131694
REACTOME SIGNALING BY GPCR	2.20085	0.040368	0.220895
KEGG LEUKOCYTE TRANSENDOTHELIAL MIGRATION	2.17199	0.00167452	0.0387739
KEGG P53 SIGNALING PATHWAY	2.14425	0.0056966	0.0750203
REACTOME OPSINS	2.10264	0.033172	0.200442
REACTOME ACTIVATION OF ATR IN RESPONSE TO REPLICATION STRESS	2.0653	0.046232	0.235297
KEGG FC EPSILON RI SIGNALING PATHWAY	2.03877	0.0076552	0.0886289
REACTOME REGULATION OF WATER BALANCE BY RENAL AQUAPORINS	-2.02093	0.0042708	0.0644515
REACTOME GABA SYNTHESIS RELEASE REUPTAKE AND DEGRADATION	-3.16972	0.0115422	0.112336
	Male 3-5 month KI/KI to WT
Pathway	z-score ratio	p value	FDR
REACTOME TRANSMISSION ACROSS CHEMICAL SYNAPSES	12.2876	1.66662e-08	5.86364e-07
REACTOME SEROTONIN NEUROTRANSMITTER RELEASE CYCLE	9.23248	0.0026936	0.0213401
REACTOME DOPAMINE NEUROTRANSMITTER RELEASE CYCLE	9.09831	0.0034142	0.0259797
REACTOME NEURORANSMITTER RECEPTOR BINDING AND DOWNSTREAM TRANSMISSION IN THE POSTSYNAPTIC CELL	8.77975	2.743e-05	0.00043781
REACTOME NEUROTRANSMITTER RELEASE CYCLE	8.66191	0.00096664	0.00955543
REACTOME GLUTAMATE NEUROTRANSMITTER RELEASE CYCLE	8.42323	0.0030338	0.0235786
KEGG NEUROACTIVE LIGAND RECEPTOR INTERACTION	7.71165	5.474e-07	1.35689e-05
REACTOME ACTIVATION OF NMDA RECEPTOR UPON GLUTAMATE BINDING AND POSTSYNAPTIC EVENTS	7.57378	0.00065622	0.00699398
REACTOME GPCR LIGAND BINDING	7.53225	3.0728e-07	8.24115e-06
REACTOME DOWNSTREAM EVENTS IN GPCR SIGNALING	7.23752	1.98414e-07	5.54881e-06
REACTOME REGULATION OF INSULIN SECRETION BY GLUCAGON LIKE PEPTIDE 1	6.96574	9.7672e-05	0.00132059
REACTOME G ALPHA I SIGNALLING EVENTS	6.94371	4.0504e-05	0.000622202
REACTOME ACETYLCHOLINE NEUROTRANSMITTER RELEASE CYCLE	6.91425	0.022288	0.107879
REACTOME NOREPINEPHRINE NEUROTRANSMITTER RELEASE CYCLE	6.90749	0.0207	0.101393
REACTOME SLC MEDIATED TRANSMEMBRANE TRANSPORT	6.79888	1.75718e-06	3.96517e-05
REACTOME AMINO ACID AND OLIGOPEPTIDE SLC TRANSPORTERS	6.59917	4.4238e-05	0.000673241
REACTOME INORGANIC CATION ANION SLC TRANSPORTERS	6.24029	4.6878e-05	0.000697204
REACTOME CLASS A1 RHODOPSIN LIKE RECEPTORS	5.74282	0.000101868	0.00137165
REACTOME POST NMDA RECEPTOR ACTIVATION EVENTS	5.48744	0.0109574	0.0627892
REACTOME GLUCAGON SIGNALING IN METABOLIC REGULATION	5.41867	0.0099184	0.0581595
REACTOME REGULATION OF INSULIN SECRETION	5.24385	2.0496e-05	0.000338702
REACTOME INHIBITION OF INSULIN SECRETION BY ADRENALINE NORADRENALINE	5.23973	0.0108726	0.0624125
REACTOME RAS ACTIVATION UOPN CA2 INFUX THROUGH NMDA RECEPTOR	5.23727	0.04179	0.166956
REACTOME INTEGRATION OF ENERGY METABOLISM	5.20864	2.0972e-05	0.000343102
REACTOME TRANSMEMBRANE TRANSPORT OF SMALL MOLECULES	5.20494	7.064e-05	0.000996268
REACTOME GS ALPHA MEDIATED EVENTS IN GLUCAGON SIGNALLING	5.07458	0.020592	0.101015
REACTOME TRAFFICKING OF AMPA RECEPTORS	4.91458	0.0069992	0.0449047
KEGG BUTANOATE METABOLISM	4.74957	0.0022192	0.0180179
KEGG CALCIUM SIGNALING PATHWAY	4.733	0.00031112	0.00360987
BIOCARTA GABA PATHWAY	4.73194	0.0191472	0.0963841
REACTOME PEPTIDE LIGAND BINDING RECEPTORS	4.69945	0.002815	0.0221944
REACTOME TRAFFICKING OF GLUR2 CONTAINING AMPA RECEPTORS	4.64283	0.0147092	0.0783852
KEGG AMYOTROPHIC LATERAL SCLEROSIS ALS	4.50186	0.0167518	0.0863179
KEGG PPAR SIGNALING PATHWAY	4.47329	0.012599	0.069635
REACTOME G ALPHA S SIGNALLING EVENTS	4.41605	0.0012272	0.0114074
REACTOME OPIOID SIGNALLING	4.29491	0.0097208	0.0573089
KEGG CARDIAC MUSCLE CONTRACTION	4.29018	0.0046724	0.0330196
REACTOME GLUCAGON TYPE LIGAND RECEPTORS	4.13154	0.035084	0.150649
REACTOME CLASS C3 METABOTROPIC GLUTAMATE PHEROMONE RECEPTORS	3.97137	0.0082886	0.051074
REACTOME G ALPHA Q SIGNALLING EVENTS	3.93395	0.0119708	0.0676485
KEGG TIGHT JUNCTION	3.83947	0.002362	0.0189889
KEGG BETA ALANINE METABOLISM	3.79901	0.029012	0.131296
BIOCARTA CK1 PATHWAY	3.77633	0.0167524	0.0861853
REACTOME CLASS B2 SECRETIN FAMILY RECEPTORS	3.77588	0.0082562	0.0509704
KEGG CELL ADHESION MOLECULES CAMS	3.75943	0.00120788	0.0112598
REACTOME PKA ACTIVATION	3.66183	0.0181254	0.0916635
KEGG BIOSYNTHESIS OF UNSATURATED FATTY ACIDS	3.55135	0.0163012	0.0843948
REACTOME NA CL DEPENDENT NEUROTRANSMITTER TRANSPORTERS	3.52408	0.0024944	0.0199552
REACTOME ADENYLATE CYCLASE ACTIVATING PATHWAY	3.51682	0.0133508	0.0724441
REACTOME STRIATED MUSCLE CONTRACTION	3.49267	0.023736	0.11371
REACTOME G ALPHA Z SIGNALLING EVENTS	3.43211	0.0125142	0.0695186
REACTOME GLUCOSE AND OTHER SUGAR SLC TRANSPORTERS	3.42344	0.0056192	0.0379876
REACTOME AXON GUIDANCE	3.38029	0.0045898	0.0326474
BIOCARTA PLCE PATHWAY	3.34918	0.029234	0.131754
REACTOME CAM PATHWAY	3.28015	0.030194	0.134781
REACTOME GLUCOSE REGULATION OF INSULIN SECRETION	3.21258	0.00053186	0.00582022
KEGG CHEMOKINE SIGNALING PATHWAY	3.19477	0.0109808	0.0627036
BIOCARTA CFTR PATHWAY	3.18455	0.04	0.163192
REACTOME CRMPS IN SEMA3A SIGNALING	3.13233	0.040408	0.163835
REACTOME REGULATION OF INSULIN SECRETION BY ACETYLCHOLINE	3.11499	0.030044	0.134479
REACTOME AMINE COMPOUND SLC TRANSPORTERS	3.0933	0.0059258	0.0392494
KEGG DILATED CARDIOMYOPATHY	2.98909	0.047358	0.180811
REACTOME CELL CELL ADHESION SYSTEMS	2.98717	0.0070096	0.0448834
BIOCARTA MPR PATHWAY	2.94329	0.0125344	0.0695128
REACTOME GLUCONEOGENESIS	2.94119	0.04733	0.180916
REACTOME AMINO ACID TRANSPORT ACROSS THE PLASMA MEMBRANE	2.9223	0.022866	0.110188
REACTOME GLUCOSE METABOLISM	2.82825	0.03207	0.140661
REACTOME CHEMOKINE RECEPTORS BIND CHEMOKINES	2.81444	0.028596	0.130679
KEGG PROXIMAL TUBULE BICARBONATE RECLAMATION	2.77058	0.0180244	0.0914354
REACTOME ADHERENS JUNCTIONS INTERACTIONS	2.69032	0.021658	0.105454
BIOCARTA CSK PATHWAY	2.63395	0.045392	0.175975
BIOCARTA RAC1 PATHWAY	2.55539	0.028534	0.130578
KEGG LONG TERM DEPRESSION	2.54945	0.047278	0.18114
KEGG GAP JUNCTION	2.48476	0.01174	0.0665741
REACTOME DIABETES PATHWAYS	2.48271	0.020866	0.102053
REACTOME RHO GTPASE CYCLE	2.47665	0.014239	0.0766283
KEGG LEUKOCYTE TRANSENDOTHELIAL MIGRATION	2.41758	0.0199096	0.0990034
KEGG AXON GUIDANCE	2.31069	0.017111	0.0876169
REACTOME IMMUNOREGULATORY INTERACTIONS BETWEEN A LYMPHOID AND A NON LYMPHOID CELL	2.24603	0.0045282	0.0323499
REACTOME SEMAPHORIN INTERACTIONS	2.16472	0.0195214	0.0973689
KEGG GLYCEROLIPID METABOLISM	2.162	0.0106096	0.0614418
REACTOME CELL JUNCTION ORGANIZATION	2.12289	0.038784	0.160634
KEGG HEMATOPOIETIC CELL LINEAGE	2.06369	0.046864	0.179975
KEGG PROPANOATE METABOLISM	2.05618	0.0064812	0.0423283
KEGG FATTY ACID METABOLISM	2.00936	0.0007678	0.00800077
REACTOME RECYCLING OF BILE ACIDS AND SALTS	-2.0106	0.00015174	0.00194703
REACTOME RNA POLYMERASE I TRANSCRIPTION TERMINATION	-2.01183	1.64112e-15	1.34244e-13
REACTOME APOPTOSIS INDUCED DNA FRAGMENTATION	-2.0132	0.041114	0.165671
REACTOME RNA POLYMERASE I PROMOTER ESCAPE	-2.01707	4.8402e-15	3.68305e-13
REACTOME SNRNP ASSEMBLY	-2.01742	2.4284e-13	1.55799e-11
BIOCARTA CARM ER PATHWAY	-2.03	2.6484e-06	5.77704e-05
REACTOME MRNA PROCESSING	-2.03109	4.0958e-07	1.06361e-05
KEGG NUCLEOTIDE EXCISION REPAIR	-2.03259	2.8854e-09	1.13747e-07
REACTOME FORMATION OF A POOL OF FREE 40S SUBUNITS	-2.04601	1.0496e-19	1.27196e-17
REACTOME MEMBRANE TRAFFICKING	-2.08651	0.00507	0.0349243
REACTOME RNA POLYMERASE I TRANSCRIPTION INITIATION	-2.10463	1.12852e-15	9.71715e-14
KEGG RNA POLYMERASE	-2.10554	1.06834e-28	5.82601e-26
KEGG PROSTATE CANCER	-2.12084	7.5128e-05	0.00104161
REACTOME DUAL INCISION REACTION IN TC NER	-2.13067	4.53e-15	3.52909e-13
REACTOME RNA POLYMERASE I PROMOTER CLEARANCE	-2.17391	5.1288e-06	0.000104884
REACTOME SYNTHESIS OF DNA	-2.18424	1.05638e-05	0.000187852
REACTOME SIGNAL ATTENUATION	-2.18428	0.00106704	0.0103601
KEGG PROTEIN EXPORT	-2.18724	3.8968e-14	2.65632e-12
REACTOME REGULATION OF APC ACTIVATORS BETWEEN G1 S AND EARLY ANAPHASE	-2.19866	6.1234e-06	0.000117857
REACTOME TRANSCRIPTION COUPLED NER	-2.20474	6.248e-11	3.14515e-09
REACTOME TAT MEDIATED HIV1 ELONGATION ARREST AND RECOVERY	-2.23836	5.4206e-21	8.44581e-19
REACTOME FORMATION OF THE EARLY ELONGATION COMPLEX	-2.23965	2.9266e-16	2.58806e-14
REACTOME HIV1 TRANSCRIPTION INITIATION	-2.26035	2.7796e-10	1.24587e-08
REACTOME REGULATION OF GENE EXPRESSION IN BETA CELLS	-2.26742	1.13334e-11	6.3936e-10
REACTOME NUCLEOTIDE EXCISION REPAIR	-2.27333	3.4972e-12	2.11904e-10
REACTOME GTP HYDROLYSIS AND JOINING OF THE 60S RIBOSOMAL SUBUNIT	-2.28247	6.6678e-21	9.91684e-19
REACTOME INFLUENZA VIRAL RNA TRANSCRIPTION AND REPLICATION	-2.33264	9.994e-21	1.42176e-18
BIOCARTA G1 PATHWAY	-2.3413	4.618e-08	1.55774e-06
REACTOME S PHASE	-2.35615	3.0842e-06	6.63915e-05
REACTOME CDC20 PHOSPHO APC MEDIATED DEGRADATION OF CYCLIN A	-2.37545	2.6384e-07	7.31597e-06
REACTOME RNA POL II CTD PHOSPHORYLATION AND INTERACTION WITH CE	-2.39005	2.2404e-17	2.22139e-15
BIOCARTA EXTRINSIC PATHWAY	-2.39228	0.034262	0.147701
REACTOME ORC1 REMOVAL FROM CHROMATIN	-2.39411	2.1876e-06	4.83637e-05
KEGG UBIQUITIN MEDIATED PROTEOLYSIS	-2.39582	0.000141396	0.00182865
REACTOME MTOR SIGNALLING	-2.39691	2.2104e-11	1.22584e-09
REACTOME IRS RELATED EVENTS	-2.40995	0.000110042	0.00146365
REACTOME M G1 TRANSITION	-2.49623	9.6958e-08	2.96492e-06
REACTOME CDT1 ASSOCIATION WITH THE CDC6 ORC ORIGIN COMPLEX	-2.50751	1.61244e-07	4.71063e-06
REACTOME TRANSLATION	-2.50943	9.4906e-24	2.07022e-21
BIOCARTA FIBRINOLYSIS PATHWAY	-2.52295	0.021718	0.105589
REACTOME DNA REPAIR	-2.53061	3.0202e-07	8.16702e-06
REACTOME SIGNALING BY PDGF	-2.53388	4.3346e-07	1.11676e-05
REACTOME MRNA SPLICING MINOR PATHWAY	-2.56857	1.16408e-24	3.17406e-22
REACTOME HIV1 TRANSCRIPTION ELONGATION	-2.6275	1.04228e-25	3.41034e-23
REACTOME TRNA AMINOACYLATION	-2.62899	1.8275e-07	5.24525e-06
KEGG CHRONIC MYELOID LEUKEMIA	-2.63428	3.796e-07	9.93641e-06
KEGG AMINOACYL TRNA BIOSYNTHESIS	-2.69165	8.5528e-08	2.71697e-06
REACTOME INFLUENZA LIFE CYCLE	-2.76613	1.08538e-25	3.22851e-23
KEGG TGF BETA SIGNALING PATHWAY	-2.77075	2.4098e-05	0.000392282
REACTOME COMMON PATHWAY	-2.77697	0.007637	0.0481469
REACTOME SCF SKP2 MEDIATED DEGRADATION OF P27 P21	-2.80814	2.3854e-10	1.0993e-08
REACTOME TRANSCRIPTION OF THE HIV GENOME	-2.81838	5.1776e-18	5.84176e-16
KEGG COMPLEMENT AND COAGULATION CASCADES	-2.82029	0.00027134	0.00320514
REACTOME METABOLISM OF RNA	-2.83575	5.5456e-19	6.48043e-17
REACTOME RNA POLYMERASE I III AND MITOCHONDRIAL TRANSCRIPTION	-2.84478	3.6468e-09	1.38748e-07
REACTOME METABOLISM OF PROTEINS	-2.93535	2.9974e-11	1.58185e-09
REACTOME AUTODEGRADATION OF CDH1 BY CDH1 APC	-2.95176	2.444e-14	1.77706e-12
REACTOME SCF BETA TRCP MEDIATED DEGRADATION OF EMI1	-2.9532	6.4022e-15	4.76091e-13
REACTOME CYCLIN E ASSOCIATED EVENTS DURING G1 S TRANSITION	-2.95964	7.214e-12	4.21504e-10
REACTOME LATE PHASE OF HIV LIFE CYCLE	-2.99235	1.08952e-20	1.48538e-18
REACTOME CYTOSOLIC TRNA AMINOACYLATION	-3.01841	4.6194e-09	1.71758e-07
REACTOME HOST INTERACTIONS OF HIV FACTORS	-3.11642	4.3406e-11	2.21913e-09
BIOCARTA INTRINSIC PATHWAY	-3.12496	0.00049336	0.00543527
REACTOME RNA POLYMERASE II TRANSCRIPTION	-3.13881	3.585e-23	6.90007e-21
REACTOME SIGNALING BY WNT	-3.14405	2.1114e-21	3.45425e-19
REACTOME P53 INDEPENDENT DNA DAMAGE RESPONSE	-3.15484	5.1412e-26	1.86911e-23
REACTOME VIF MEDIATED DEGRADATION OF APOBEC3G	-3.20248	5.9808e-28	2.7956e-25
REACTOME MRNA SPLICING	-3.20263	1.44342e-30	9.44574e-28
KEGG PROTEASOME	-3.26094	2.8232e-26	1.15469e-23
REACTOME APOPTOSIS	-3.29054	2.7294e-11	1.46403e-09
REACTOME REGULATION OF ORNITHINE DECARBOXYLASE	-3.32255	3.967e-10	1.7079e-08
REACTOME STABILIZATION OF P53	-3.32675	2.7078e-24	6.81532e-22
REACTOME HIV LIFE CYCLE	-3.33868	1.29238e-21	2.22561e-19
REACTOME PROCESSING OF CAPPED INTRON CONTAINING PRE MRNA	-3.38416	2.1696e-32	1.77473e-29
KEGG SPLICEOSOME	-3.45707	1.23482e-37	1.34678e-34
REACTOME ELONGATION AND PROCESSING OF CAPPED TRANSCRIPTS	-3.71361	2.6148e-41	8.55563e-38
REACTOME FORMATION AND MATURATION OF MRNA TRANSCRIPT	-3.88458	1.98294e-38	3.24409e-35
REACTOME TRANSCRIPTION	-3.93915	4.1614e-20	5.23696e-18
REACTOME HIV INFECTION	-4.12057	1.13606e-20	1.48688e-18
REACTOME GENE EXPRESSION	-5.1393	3.5866e-22	6.51964e-20
