# Supplementary material for: Aberrant expression and localization of the RAP1 shelterin protein contribute to age-related phenotypes
Source: PLoS Genet. 2022 Nov 28;18(11):e1010506. doi: 10.1371/journal.pgen.1010506 (PMC9704629; doi:10.1371/journal.pgen.1010506)
Supplement: S3 Table — (XLSX) [file pgen.1010506.s014.xlsx]

## Sheet: Sheet1
Supplementary Table 3. Cytokine/Chemokine expression in untreated and LPS-stimulated WT and Rap1 knockin BMDMs
Mouse (Tag)	Genotype	Sex	Age (months)	cytokine/chemokine	Cytokine/chemokine levels-Untreated(pg/ml)	Cytokine/chemokine levels-LPS-stimulated(pg/ml)
1505	WT	F	4	CCL3	266.16	>10,000
1480	KI/KI	F	4		386.23	>10,000
1423	WT	F	8		548.89	>10,000
1394	KI/KI	F	8		560.35	7845.08
1408	WT	M	8		514.4	>10,000
1411	KI/KI	M	8		627.16	4859.46
1505	WT	F	4	CCL4	144.59	2582.82
1480	KI/KI	F	4		228.18	3466.62
1423	WT	F	8		575.29	2444.99
1394	KI/KI	F	8		666.78	4564.67
1408	WT	M	8		554.83	2839.23
1411	KI/KI	M	8		621.4	2365.75
1505	WT	F	4	Eotaxin	0	158.02
1480	KI/KI	F	4		0.62	79.81
1423	WT	F	8		22.01	33.97
1394	KI/KI	F	8		42.96	0.38
1408	WT	M	8		19.69	9.67
1411	KI/KI	M	8		25.66	51.85
1505	WT	F	4	G-CSF	3.71	802.97
1480	KI/KI	F	4		4.58	638.23
1423	WT	F	8		329.14	779.39
1394	KI/KI	F	8		462.53	237.44
1408	WT	M	8		325.73	842.65
1411	KI/KI	M	8		376.78	856.66
1505	WT	F	4	GM-CSF	13.01	392.51
1480	KI/KI	F	4		18.84	234.59
1423	WT	F	8		211.36	518.13
1394	KI/KI	F	8		242.3	91.6
1408	WT	M	8		193.02	372.31
1411	KI/KI	M	8		218.72	459.18
1505	WT	F	4	IFN-γ	2.94	193.91
1480	KI/KI	F	4		5.89	103.26
1423	WT	F	8		42.56	71.16
1394	KI/KI	F	8		84.09	12.97
1408	WT	M	8		83.56	76.12
1411	KI/KI	M	8		90.31	144.69
1505	WT	F	4	IL-1α	50.47	11021.9
1480	KI/KI	F	4		65.9	9131.87
1423	WT	F	8		1435.27	13701.2
1394	KI/KI	F	8		1731.47	11878.8
1408	WT	M	8		1301.83	12844.7
1411	KI/KI	M	8		1588.76	12167.7
1505	WT	F	4	IL-1β	9.83	3090.11
1480	KI/KI	F	4		14.37	1745.36
1423	WT	F	8		256.89	1859.08
1394	KI/KI	F	8		452.05	1142.29
1408	WT	M	8		258.28	1568.91
1411	KI/KI	M	8		305.43	1919.33
1505	WT	F	4	IL-2	6.37	217.94
1480	KI/KI	F	4		7.46	134.13
1423	WT	F	8		118.13	201.78
1394	KI/KI	F	8		171.78	22.97
1408	WT	M	8		123.85	128.88
1411	KI/KI	M	8		122.22	241.21
1505	WT	F	4	IL-3	1.61	529.16
1480	KI/KI	F	4		3.65	399.34
1423	WT	F	8		290.91	394.33
1394	KI/KI	F	8		407.25	18.09
1408	WT	M	8		260.02	228.66
1411	KI/KI	M	8		309.17	467.06
1505	WT	F	4	IL-4	1.37	82.62
1480	KI/KI	F	4		1.53	49.63
1423	WT	F	8		43.73	49.15
1394	KI/KI	F	8		50.32	1.94
1408	WT	M	8		45.83	24.42
1411	KI/KI	M	8		45.72	60
1505	WT	F	4	IL-5	1.16	30.64
1480	KI/KI	F	4		0.35	18.15
1423	WT	F	8		7.96	74.4
1394	KI/KI	F	8		13.66	0.82
1408	WT	M	8		8.43	48.65
1411	KI/KI	M	8		9.99	30.73
1505	WT	F	4	IL-6	5.08	5594.94
1480	KI/KI	F	4		8.23	1537.06
1423	WT	F	8		212.53	8723.88
1394	KI/KI	F	8		288.47	1886.75
1408	WT	M	8		204.22	6633.58
1411	KI/KI	M	8		235.65	7136.79
1505	WT	F	4	IL-7	10.84	5609.77
1480	KI/KI	F	4		8.86	3344.66
1423	WT	F	8		1671.97	3001.36
1394	KI/KI	F	8		3328.1	14.12
1408	WT	M	8		1260.79	752.92
1411	KI/KI	M	8		2027.11	4563.05
1505	WT	F	4	IL-9	5.44	190.93
1480	KI/KI	F	4		3.2	100.11
1423	WT	F	8		48.64	129.17
1394	KI/KI	F	8		99.38	10.57
1408	WT	M	8		51.72	76.53
1411	KI/KI	M	8		64.65	175.69
1505	WT	F	4	IL-10	7.14	2310.41
1480	KI/KI	F	4		18.27	1614.3
1423	WT	F	8		1203	1617.91
1394	KI/KI	F	8		1432.88	132.46
1408	WT	M	8		1177.22	1018.89
1411	KI/KI	M	8		1324.85	1935.74
1505	WT	F	4	IL-12p40	0	1204.2
1480	KI/KI	F	4		2.56	499.26
1423	WT	F	8		218.99	567.53
1394	KI/KI	F	8		315.46	340.54
1408	WT	M	8		217.91	630.5
1411	KI/KI	M	8		267.52	726.05
1505	WT	F	4	IL-12p70	18.08	2086.5
1480	KI/KI	F	4		32.67	1296.85
1423	WT	F	8		1349.23	1479.23
1394	KI/KI	F	8		1584.93	82.25
1408	WT	M	8		1297.38	777.2
1411	KI/KI	M	8		1387.95	1868.33
1505	WT	F	4	IL-13	0	629.15
1480	KI/KI	F	4		0	306.94
1423	WT	F	8		270.63	246.81
1394	KI/KI	F	8		270.04	13.44
1408	WT	M	8		228.43	113.19
1411	KI/KI	M	8		284.38	316
1505	WT	F	4	IL-15	17.76	15309.8
1480	KI/KI	F	4		35.95	12581.9
1423	WT	F	8		7539.47	10522.8
1394	KI/KI	F	8		14585.7	227.38
1408	WT	M	8		6963.83	4747.36
1411	KI/KI	M	8		8256.91	15494.2
1505	WT	F	4	IL-17	1.46	91.99
1480	KI/KI	F	4		3.16	70.18
1423	WT	F	8		66.02	77.76
1394	KI/KI	F	8		83.83	11.11
1408	WT	M	8		64.09	45.3
1411	KI/KI	M	8		69.27	85.85
1505	WT	F	4	IP-10	37	1529.18
1480	KI/KI	F	4		24.63	1456.89
1423	WT	F	8		37.03	948.72
1394	KI/KI	F	8		49.96	965.9
1408	WT	M	8		40.77	1050.01
1411	KI/KI	M	8		49.24	979.44
1505	WT	F	4	KC	24.6	780.52
1480	KI/KI	F	4		41.4	429.2
1423	WT	F	8		203.72	519.27
1394	KI/KI	F	8		309.04	124.48
1408	WT	M	8		200.61	312.16
1411	KI/KI	M	8		246.85	632.71
1505	WT	F	4	LIF	11.06	188.79
1480	KI/KI	F	4		6.89	110.52
1423	WT	F	8		56.4	92.53
1394	KI/KI	F	8		117.61	4.77
1408	WT	M	8		52.26	23.82
1411	KI/KI	M	8		72.2	144.95
1505	WT	F	4	LIX	0	3835.98
1480	KI/KI	F	4		0	1583.27
1423	WT	F	8		1207.92	1954.13
1394	KI/KI	F	8		1494.24	144.94
1408	WT	M	8		1236.47	1104.07
1411	KI/KI	M	8		1339.66	2300.06
1505	WT	F	4	MCP-1	455.23	7782.83
1480	KI/KI	F	4		245.36	7479.52
1423	WT	F	8		1333.42	12050.2
1394	KI/KI	F	8		1686.19	11311.4
1408	WT	M	8		1274.54	13336.1
1411	KI/KI	M	8		1451.05	9801.57
1505	WT	F	4	MIG	1.92	545.81
1480	KI/KI	F	4		1.23	598.65
1423	WT	F	8		39.3	588.4
1394	KI/KI	F	8		101.65	352.85
1408	WT	M	8		42.68	479.78
1411	KI/KI	M	8		53.99	569.47
1505	WT	F	4	MIP-2	392.13	10460.3
1480	KI/KI	F	4		209.59	8289.53
1423	WT	F	8		815.17	11532.3
1394	KI/KI	F	8		954.13	9069.49
1408	WT	M	8		748.71	10271.1
1411	KI/KI	M	8		841.34	11242.4
1505	WT	F	4	RANTES	9.72	564.38
1480	KI/KI	F	4		11.64	1034.33
1423	WT	F	8		173.08	1514.17
1394	KI/KI	F	8		168.69	1994.08
1408	WT	M	8		154.95	1248.99
1411	KI/KI	M	8		175.02	1206.14
1505	WT	F	4	TNF-α	63.68	990.93
1480	KI/KI	F	4		48.54	704.22
1423	WT	F	8		178.84	1331.92
1394	KI/KI	F	8		224.91	463.83
1408	WT	M	8		149.59	615.17
1411	KI/KI	M	8		208.33	>10000
1505	WT	F	4	VEGF	0	116
1480	KI/KI	F	4		275.09	43.6
1423	WT	F	8		202.14	175.35
1394	KI/KI	F	8		116.15	120.3
1408	WT	M	8		291.3	245.28
1411	KI/KI	M	8		383.34	157.58
