# Supplementary material for: Aberrant expression and localization of the RAP1 shelterin protein contribute to age-related phenotypes
Source: PLoS Genet. 2022 Nov 28;18(11):e1010506. doi: 10.1371/journal.pgen.1010506 (PMC9704629; doi:10.1371/journal.pgen.1010506)
Supplement: S4 Table — (XLSX) [file pgen.1010506.s015.xlsx]

## Sheet: Sheet1
Supplementary Table 4. Cytokine/chemokine expression in WT and Rap1 knockin serum and tissues
Mouse (ID)	Genotype	Sex	Age (months)	cytokine/chemokine	tissue	pg/mL		Mouse (Tag)	Genotype	Sex	Age (months)	cytokine/chemokine	tissue	pg/mL
1524	WT	F	3	CCL3	brain	2.08		pool	WT	F	3-5	CCL3	serum	0
1526	KI/KI	F	3		brain	16.46		pool	KI/KI	F	3-5		serum	20.17
1505	WT	F	4		brain	36.2		1505	WT	F	8		serum	31.71
1480	KI/KI	F	4		brain	46.68		1480	KI/KI	F	8		serum	41
1422	WT	F	5		brain	33.31		1422	WT	M	8		serum	41.7
1393	KI/KI	F	5		brain	34.05		1393	KI/KI	M	8		serum	98.9
4427	WT	M	11		brain	0		3011	WT	M	9		serum	155.55
4326	KI/KI	M	11		brain	0		3010	KI/KI	M	9		serum	25.28
2944	WT	F	18		brain	14		2940	WT	F	11		serum	68.36
2891	WT	M	18		brain	10.77		2939	KI/WT	F	11		serum	3.58
2945	KI/WT	F	18		brain	17.36		2941	KI/KI	F	11		serum	25.87
2946	KI/WT	F	18		brain	13.11		2944	WT	F	18		serum	20.03
2948	KI/WT	F	18		brain	13.11		2945	KI/WT	F	18		serum	9.49
2951	KI/WT	F	18		brain	17.51		2946	KI/WT	F	18		serum	16.02
3413	KI/WT	F	18		brain	14.85		2948	KI/WT	F	18		serum	102.15
2975	KI/KI	F	18		brain	27.84		2951	KI/WT	F	18		serum	0
2978	KI/KI	F	18		brain	13.47		2949	KI/WT	F	18		serum	149.49
2938	KI/KI	F	18		brain	10.55		2938	KI/KI	F	18		serum	7.97
2966	KI/KI	F	18		brain	11.18		2950	KI/KI	F	18		serum	28.65
2893	KI/KI	M	18		brain	11.18		2966	KI/KI	F	18		serum	238.45
2754	WT	F	19		brain	16.14		2975	KI/KI	F	18		serum	14.14
2693	WT	M	19		brain	13.47		2978	KI/KI	F	18		serum	0
2712	KI/WT	M	19		brain	16.76		2754	WT	F	19		serum	90.57
2713	KI/WT	M	19		brain	12.55		2253	WT	M	19		serum	0
2733	KI/KI	F	19		brain	16.14		2693	WT	M	19		serum	9.49
2736	KI/KI	F	19		brain	15.82		2712	KI/WT	M	19		serum	28.11
2710	KI/KI	M	19		brain	14.85		2733	KI/KI	F	19		serum	29.18
1380	WT	M	30		brain	15.2		2736	KI/KI	F	19		serum	86.41
1319	KI/KI	M	30		brain	16.48		2065	WT	M	27		serum	43.09
1524	WT	F	3	CCL4	brain	0		1903	WT	M	27		serum	30.72
1526	KI/KI	F	3		brain	14.4		3127	KI/KI	M	27		serum	6.13
1505	WT	F	4		brain	3.44		2016	WT	M	29		serum	36.72
1480	KI/KI	F	4		brain	0		2015	KI/KI	M	29		serum	49.06
1422	WT	F	5		brain	11.83		2017	KI/KI	M	29		serum	59.12
1393	KI/KI	F	5		brain	13.22		pool	WT	F	3-5	CCL4	serum	35.27
4427	WT	M	11		brain	0		pool	KI/KI	F	3-5		serum	0
4326	KI/KI	M	11		brain	0		1505	WT	F	8		serum	0
2944	WT	F	18		brain	0		1480	KI/KI	F	8		serum	5.92
2891	WT	M	18		brain	0		1422	WT	M	8		serum	24.17
2945	KI/WT	F	18		brain	0		1393	KI/KI	M	8		serum	34.51
2946	KI/WT	F	18		brain	0		3011	WT	M	9		serum	82.11
2948	KI/WT	F	18		brain	0		3010	KI/KI	M	9		serum	21.9
2951	KI/WT	F	18		brain	0		2940	WT	F	11		serum	69.85
3413	KI/WT	F	18		brain	0		2939	KI/WT	F	11		serum	31.43
2975	KI/KI	F	18		brain	0		2941	KI/KI	F	11		serum	30.96
2978	KI/KI	F	18		brain	0		2944	WT	F	18		serum	0
2938	KI/KI	F	18		brain	0		2945	KI/WT	F	18		serum	23.08
2966	KI/KI	F	18		brain	0		2946	KI/WT	F	18		serum	5.02
2893	KI/KI	M	18		brain	0		2948	KI/WT	F	18		serum	113.38
2754	WT	F	19		brain	0		2951	KI/WT	F	18		serum	29.49
2693	WT	M	19		brain	0		2949	KI/WT	F	18		serum	69.85
2712	KI/WT	M	19		brain	0		2938	KI/KI	F	18		serum	27.47
2713	KI/WT	M	19		brain	0		2950	KI/KI	F	18		serum	32.84
2733	KI/KI	F	19		brain	0		2966	KI/KI	F	18		serum	199.75
2736	KI/KI	F	19		brain	0		2975	KI/KI	F	18		serum	22.49
2710	KI/KI	M	19		brain	0		2978	KI/KI	F	18		serum	55.33
1380	WT	M	30		brain	0		2754	WT	F	19		serum	75.34
1319	KI/KI	M	30		brain	8.26		2253	WT	M	19		serum	24.23
1524	WT	F	3	Eotaxin	brain	16.53		2693	WT	M	19		serum	26.94
1526	KI/KI	F	3		brain	40.6		2712	KI/WT	M	19		serum	23.08
1505	WT	F	4		brain	9.16		2733	KI/KI	F	19		serum	26.42
1480	KI/KI	F	4		brain	11.49		2736	KI/KI	F	19		serum	82.11
1422	WT	F	5		brain	8.72		2065	WT	M	27		serum	17.36
1393	KI/KI	F	5		brain	5.15		1903	WT	M	27		serum	36.83
4427	WT	M	11		brain	27.45		3127	KI/KI	M	27		serum	27.98
4326	KI/KI	M	11		brain	25.81		2016	WT	M	29		serum	21.9
2944	WT	F	18		brain	8.59		2015	KI/KI	M	29		serum	58.23
2891	WT	M	18		brain	10.8		2017	KI/KI	M	29		serum	183.92
2945	KI/WT	F	18		brain	18.29		pool	WT	F	3-5	Eotaxin	serum	732.19
2946	KI/WT	F	18		brain	8.18		pool	KI/KI	F	3-5		serum	750.53
2948	KI/WT	F	18		brain	10.21		1505	WT	F	8		serum	908.01
2951	KI/WT	F	18		brain	9.76		1480	KI/KI	F	8		serum	693.9
3413	KI/WT	F	18		brain	11.15		1422	WT	M	8		serum	782.07
2975	KI/KI	F	18		brain	7.48		1393	KI/KI	M	8		serum	943.83
2978	KI/KI	F	18		brain	15.97		3011	WT	M	9		serum	264.43
2938	KI/KI	F	18		brain	9.19		3010	KI/KI	M	9		serum	253.47
2966	KI/KI	F	18		brain	9.05		2940	WT	F	11		serum	320.65
2893	KI/KI	M	18		brain	8.59		2939	KI/WT	F	11		serum	323.78
2754	WT	F	19		brain	10.73		2941	KI/KI	F	11		serum	311.8
2693	WT	M	19		brain	11.49		2944	WT	F	18		serum	412.47
2712	KI/WT	M	19		brain	8.28		2945	KI/WT	F	18		serum	370.44
2713	KI/WT	M	19		brain	7.94		2946	KI/WT	F	18		serum	276.84
2733	KI/KI	F	19		brain	15.24		2948	KI/WT	F	18		serum	276.35
2736	KI/KI	F	19		brain	30.23		2951	KI/WT	F	18		serum	262.36
2710	KI/KI	M	19		brain	9.51		2949	KI/WT	F	18		serum	327.53
1380	WT	M	30		brain	112.61		2938	KI/KI	F	18		serum	175.11
1319	KI/KI	M	30		brain	160.1		2950	KI/KI	F	18		serum	262.98
1524	WT	F	3	G-CSF	brain	2.98		2966	KI/KI	F	18		serum	335.51
1526	KI/KI	F	3		brain	16.99		2975	KI/KI	F	18		serum	393.96
1505	WT	F	4		brain	1.26		2978	KI/KI	F	18		serum	411.69
1480	KI/KI	F	4		brain	12.99		2754	WT	F	19		serum	260.28
1422	WT	F	5		brain	0.95		2253	WT	M	19		serum	292.86
1393	KI/KI	F	5		brain	0.64		2693	WT	M	19		serum	350.17
4427	WT	M	11		brain	1.04		2712	KI/WT	M	19		serum	313.19
4326	KI/KI	M	11		brain	2.18		2733	KI/KI	F	19		serum	327.83
2944	WT	F	18		brain	2.37		2736	KI/KI	F	19		serum	297.49
2891	WT	M	18		brain	3.23		2065	WT	M	27		serum	300.99
2945	KI/WT	F	18		brain	8.87		1903	WT	M	27		serum	340.04
2946	KI/WT	F	18		brain	1.95		3127	KI/KI	M	27		serum	466.2
2948	KI/WT	F	18		brain	2.67		2016	WT	M	29		serum	517.31
2951	KI/WT	F	18		brain	1.92		2015	KI/KI	M	29		serum	158.84
3413	KI/WT	F	18		brain	7.63		2017	KI/KI	M	29		serum	298.07
2975	KI/KI	F	18		brain	3.69		pool	WT	F	3-5	G-CSF	serum	387.02
2978	KI/KI	F	18		brain	6.28		pool	KI/KI	F	3-5		serum	1232.28
2938	KI/KI	F	18		brain	7.49		1505	WT	F	8		serum	1027.72
2966	KI/KI	F	18		brain	4.9		1480	KI/KI	F	8		serum	319.83
2893	KI/KI	M	18		brain	0.62		1422	WT	M	8		serum	556.46
2754	WT	F	19		brain	2.87		1393	KI/KI	M	8		serum	438.82
2693	WT	M	19		brain	2.82		3011	WT	M	9		serum	738.11
2712	KI/WT	M	19		brain	3.12		3010	KI/KI	M	9		serum	392.84
2713	KI/WT	M	19		brain	0.89		2940	WT	F	11		serum	104.47
2733	KI/KI	F	19		brain	2.67		2939	KI/WT	F	11		serum	123.54
2736	KI/KI	F	19		brain	56.85		2941	KI/KI	F	11		serum	179.77
2710	KI/KI	M	19		brain	0.96		2944	WT	F	18		serum	77.6
1380	WT	M	30		brain	3.59		2945	KI/WT	F	18		serum	200.8
1319	KI/KI	M	30		brain	19.9		2946	KI/WT	F	18		serum	192.11
1524	WT	F	3	IL-1α	brain	7.11		2948	KI/WT	F	18		serum	211.25
1526	KI/KI	F	3		brain	31.55		2951	KI/WT	F	18		serum	158.65
1505	WT	F	4		brain	22.7		2949	KI/WT	F	18		serum	55.62
1480	KI/KI	F	4		brain	30.22		2938	KI/KI	F	18		serum	125.56
1422	WT	F	5		brain	37.99		2950	KI/KI	F	18		serum	321.51
1393	KI/KI	F	5		brain	30.81		2966	KI/KI	F	18		serum	113.15
4427	WT	M	11		brain	18.48		2975	KI/KI	F	18		serum	118.67
4326	KI/KI	M	11		brain	10.67		2978	KI/KI	F	18		serum	222.68
2944	WT	F	18		brain	21.14		2754	WT	F	19		serum	36.79
2891	WT	M	18		brain	27.66		2253	WT	M	19		serum	119.08
2945	KI/WT	F	18		brain	40.11		2693	WT	M	19		serum	178.27
2946	KI/WT	F	18		brain	23.79		2712	KI/WT	M	19		serum	128.98
2948	KI/WT	F	18		brain	19.95		2733	KI/KI	F	19		serum	388.23
2951	KI/WT	F	18		brain	19.27		2736	KI/KI	F	19		serum	15357.1
3413	KI/WT	F	18		brain	26.38		2065	WT	M	27		serum	169.94
2975	KI/KI	F	18		brain	17.88		1903	WT	M	27		serum	277.28
2978	KI/KI	F	18		brain	33.55		3127	KI/KI	M	27		serum	183.72
2938	KI/KI	F	18		brain	27.34		2016	WT	M	29		serum	382.27
2966	KI/KI	F	18		brain	30.48		2015	KI/KI	M	29		serum	116.43
2893	KI/KI	M	18		brain	10.53		2017	KI/KI	M	29		serum	2467.55
2754	WT	F	19		brain	42.43		pool	WT	F	3-5	IL-1α	serum	252.34
2693	WT	M	19		brain	37.9		pool	KI/KI	F	3-5		serum	641.05
2712	KI/WT	M	19		brain	17.01		1505	WT	F	8		serum	717.14
2713	KI/WT	M	19		brain	19.78		1480	KI/KI	F	8		serum	1133.7
2733	KI/KI	F	19		brain	25.74		1422	WT	M	8		serum	519.79
2736	KI/KI	F	19		brain	20.46		1393	KI/KI	M	8		serum	178.26
2710	KI/KI	M	19		brain	27.02		3011	WT	M	9		serum	970.57
1380	WT	M	30		brain	14.15		3010	KI/KI	M	9		serum	883.7
1319	KI/KI	M	30		brain	11.04		2940	WT	F	11		serum	160.4
1524	WT	F	3	IL-1β	brain	6.28		2939	KI/WT	F	11		serum	305.6
1526	KI/KI	F	3		brain	8.05		2941	KI/KI	F	11		serum	798.05
1505	WT	F	4		brain	10.01		2944	WT	F	18		serum	1276.54
1480	KI/KI	F	4		brain	10.99		2945	KI/WT	F	18		serum	261.24
1422	WT	F	5		brain	10.5		2946	KI/WT	F	18		serum	597.39
1393	KI/KI	F	5		brain	12.97		2948	KI/WT	F	18		serum	1229.75
4427	WT	M	11		brain	0		2951	KI/WT	F	18		serum	238.46
4326	KI/KI	M	11		brain	0		2949	KI/WT	F	18		serum	1065.87
2944	WT	F	18		brain	0.94		2938	KI/KI	F	18		serum	644.43
2891	WT	M	18		brain	17.143		2950	KI/KI	F	18		serum	1297.91
2945	KI/WT	F	18		brain	0.91		2966	KI/KI	F	18		serum	744.22
2946	KI/WT	F	18		brain	0.52		2975	KI/KI	F	18		serum	420.37
2948	KI/WT	F	18		brain	1		2978	KI/KI	F	18		serum	466.26
2951	KI/WT	F	18		brain	0.75		2754	WT	F	19		serum	28.93
3413	KI/WT	F	18		brain	1		2253	WT	M	19		serum	533.08
2975	KI/KI	F	18		brain	0.76		2693	WT	M	19		serum	364.85
2978	KI/KI	F	18		brain	1.15		2712	KI/WT	M	19		serum	968.84
2938	KI/KI	F	18		brain	0.82		2733	KI/KI	F	19		serum	1517.01
2966	KI/KI	F	18		brain	0.7		2736	KI/KI	F	19		serum	315.65
2893	KI/KI	M	18		brain	23.015		2065	WT	M	27		serum	1497.9
2754	WT	F	19		brain	20.863		1903	WT	M	27		serum	1020.76
2693	WT	M	19		brain	1.09		3127	KI/KI	M	27		serum	1514.21
2712	KI/WT	M	19		brain	36.852		2016	WT	M	29		serum	1178.92
2713	KI/WT	M	19		brain	20.133		2015	KI/KI	M	29		serum	368.25
2733	KI/KI	F	19		brain	0.64		2017	KI/KI	M	29		serum	154.71
2736	KI/KI	F	19		brain	35.352		pool	WT	F	3-5	IL-5	serum	9.63
2710	KI/KI	M	19		brain	1.03		pool	KI/KI	F	3-5		serum	14.51
1380	WT	M	30		brain	0		1505	WT	F	8		serum	18.14
1319	KI/KI	M	30		brain	1.35		1480	KI/KI	F	8		serum	17.52
1524	WT	F	3	IL-2	brain	2.53		1422	WT	M	8		serum	15.2
1526	KI/KI	F	3		brain	9.79		1393	KI/KI	M	8		serum	2.37
1505	WT	F	4		brain	8.86		3011	WT	M	9		serum	0.95
1480	KI/KI	F	4		brain	9.21		3010	KI/KI	M	9		serum	5.39
1422	WT	F	5		brain	14.26		2940	WT	F	11		serum	2.2
1393	KI/KI	F	5		brain	10.25		2939	KI/WT	F	11		serum	1.39
4427	WT	M	11		brain	3,27		2941	KI/KI	F	11		serum	3.79
4326	KI/KI	M	11		brain	4,18		2944	WT	F	18		serum	2.68
2944	WT	F	18		brain	3.51		2945	KI/WT	F	18		serum	4.74
2891	WT	M	18		brain	2.67		2946	KI/WT	F	18		serum	2.52
2945	KI/WT	F	18		brain	4.94		2948	KI/WT	F	18		serum	5.33
2946	KI/WT	F	18		brain	2.65		2951	KI/WT	F	18		serum	7.55
2948	KI/WT	F	18		brain	2.71		2949	KI/WT	F	18		serum	9.07
2951	KI/WT	F	18		brain	3.51		2938	KI/KI	F	18		serum	5.31
3413	KI/WT	F	18		brain	3.24		2950	KI/KI	F	18		serum	6.09
2975	KI/KI	F	18		brain	2.34		2966	KI/KI	F	18		serum	15.29
2978	KI/KI	F	18		brain	2.2		2975	KI/KI	F	18		serum	2.04
2938	KI/KI	F	18		brain	2.45		2978	KI/KI	F	18		serum	9.32
2966	KI/KI	F	18		brain	2.85		2754	WT	F	19		serum	5.98
2893	KI/KI	M	18		brain	3.16		2253	WT	M	19		serum	3.72
2754	WT	F	19		brain	3.78		2693	WT	M	19		serum	2.58
2693	WT	M	19		brain	3.07		2712	KI/WT	M	19		serum	3.14
2712	KI/WT	M	19		brain	1.94		2733	KI/KI	F	19		serum	3.62
2713	KI/WT	M	19		brain	2.89		2736	KI/KI	F	19		serum	4.99
2733	KI/KI	F	19		brain	3.64		2065	WT	M	27		serum	2.94
2736	KI/KI	F	19		brain	2.73		1903	WT	M	27		serum	4.24
2710	KI/KI	M	19		brain	2.6		3127	KI/KI	M	27		serum	2.69
1380	WT	M	30		brain	4.3		2016	WT	M	29		serum	2.12
1319	KI/KI	M	30		brain	1.77		2015	KI/KI	M	29		serum	4.42
1524	WT	F	3	IL-9	brain	45.1		2017	KI/KI	M	29		serum	5.38
1526	KI/KI	F	3		brain	111.46		pool	WT	F	3-5	IL-6	serum	0.66
1505	WT	F	4		brain	49.45		pool	KI/KI	F	3-5		serum	5.48
1480	KI/KI	F	4		brain	61.75		1505	WT	F	8		serum	14.76
1422	WT	F	5		brain	56.93		1480	KI/KI	F	8		serum	4.4
1393	KI/KI	F	5		brain	51.79		1422	WT	M	8		serum	9.41
4427	WT	M	11		brain	258.34		1393	KI/KI	M	8		serum	7.1
4326	KI/KI	M	11		brain	747.58		3011	WT	M	9		serum	117.51
2944	WT	F	18		brain	16.55		3010	KI/KI	M	9		serum	4.22
2891	WT	M	18		brain	13.53		2940	WT	F	11		serum	0.9
2945	KI/WT	F	18		brain	17.32		2939	KI/WT	F	11		serum	0.7
2946	KI/WT	F	18		brain	15.89		2941	KI/KI	F	11		serum	0.81
2948	KI/WT	F	18		brain	12.05		2944	WT	F	18		serum	0.79
2951	KI/WT	F	18		brain	19.38		2945	KI/WT	F	18		serum	0.42
3413	KI/WT	F	18		brain	11.82		2946	KI/WT	F	18		serum	0.53
2975	KI/KI	F	18		brain	26.51		2948	KI/WT	F	18		serum	0.92
2978	KI/KI	F	18		brain	13.65		2951	KI/WT	F	18		serum	2.78
2938	KI/KI	F	18		brain	12.16		2949	KI/WT	F	18		serum	0.17
2966	KI/KI	F	18		brain	14.21		2938	KI/KI	F	18		serum	0.93
2893	KI/KI	M	18		brain	12.51		2950	KI/KI	F	18		serum	21.98
2754	WT	F	19		brain	6.71		2966	KI/KI	F	18		serum	4.62
2693	WT	M	19		brain	14.21		2975	KI/KI	F	18		serum	0.9
2712	KI/WT	M	19		brain	14.77		2978	KI/KI	F	18		serum	11.05
2713	KI/WT	M	19		brain	13.42		2754	WT	F	19		serum	2.22
2733	KI/KI	F	19		brain	15.67		2253	WT	M	19		serum	1.06
2736	KI/KI	F	19		brain	14.55		2693	WT	M	19		serum	0.81
2710	KI/KI	M	19		brain	10.21		2712	KI/WT	M	19		serum	0.6
1380	WT	M	30		brain	463.75		2733	KI/KI	F	19		serum	28.7
1319	KI/KI	M	30		brain	19.83		2736	KI/KI	F	19		serum	315.04
1524	WT	F	3	IL-10	brain	23.57		2065	WT	M	27		serum	11.2
1526	KI/KI	F	3		brain	17.15		1903	WT	M	27		serum	7.92
1505	WT	F	4		brain	11.11		3127	KI/KI	M	27		serum	3.12
1480	KI/KI	F	4		brain	13.26		2016	WT	M	29		serum	14.09
1422	WT	F	5		brain	7.2		2015	KI/KI	M	29		serum	0.58
1393	KI/KI	F	5		brain	3.08		2017	KI/KI	M	29		serum	252.51
4427	WT	M	11		brain	60.35		pool	WT	F	3-5	IL-12p40	serum	56.4
4326	KI/KI	M	11		brain	10.38		pool	KI/KI	F	3-5		serum	0
2944	WT	F	18		brain	40.19		1505	WT	F	8		serum	6.4
2891	WT	M	18		brain	21.3		1480	KI/KI	F	8		serum	75
2945	KI/WT	F	18		brain	22.38		1422	WT	M	8		serum	15.54
2946	KI/WT	F	18		brain	20.22		1393	KI/KI	M	8		serum	15.54
2948	KI/WT	F	18		brain	19.62		3011	WT	M	9		serum	0.22
2951	KI/WT	F	18		brain	60.48		3010	KI/KI	M	9		serum	5.7
3413	KI/WT	F	18		brain	38.24		2940	WT	F	11		serum	2.43
2975	KI/KI	F	18		brain	29.96		2939	KI/WT	F	11		serum	15.4
2978	KI/KI	F	18		brain	21.55		2941	KI/KI	F	11		serum	4.68
2938	KI/KI	F	18		brain	31.01		2944	WT	F	18		serum	0
2966	KI/KI	F	18		brain	22.85		2945	KI/WT	F	18		serum	4.06
2893	KI/KI	M	18		brain	130.34		2946	KI/WT	F	18		serum	1.22
2754	WT	F	19		brain	18.23		2948	KI/WT	F	18		serum	0
2693	WT	M	19		brain	33.75		2951	KI/WT	F	18		serum	7.75
2712	KI/WT	M	19		brain	29.04		2949	KI/WT	F	18		serum	14.99
2713	KI/WT	M	19		brain	42.31		2938	KI/KI	F	18		serum	1.42
2733	KI/KI	F	19		brain	49.18		2950	KI/KI	F	18		serum	9.4
2736	KI/KI	F	19		brain	27.8		2966	KI/KI	F	18		serum	0
2710	KI/KI	M	19		brain	52.6		2975	KI/KI	F	18		serum	0.82
1380	WT	M	30		brain	29.78		2978	KI/KI	F	18		serum	5.7
1319	KI/KI	M	30		brain	313.78		2754	WT	F	19		serum	7.75
1524	WT	F	3	IL-15	brain	22.74		2253	WT	M	19		serum	0
1526	KI/KI	F	3		brain	36.78		2693	WT	M	19		serum	1.62
1505	WT	F	4		brain	12.9		2712	KI/WT	M	19		serum	20.39
1480	KI/KI	F	4		brain	18.39		2733	KI/KI	F	19		serum	3.25
1422	WT	F	5		brain	12.9		2736	KI/KI	F	19		serum	10.02
1393	KI/KI	F	5		brain	12.9		2065	WT	M	27		serum	1.83
4427	WT	M	11		brain	15.11		1903	WT	M	27		serum	0
4326	KI/KI	M	11		brain	13.54		3127	KI/KI	M	27		serum	12.91
2944	WT	F	18		brain	31.55		2016	WT	M	29		serum	0.22
2891	WT	M	18		brain	30.5		2015	KI/KI	M	29		serum	37.53
2945	KI/WT	F	18		brain	31.55		2017	KI/KI	M	29		serum	22.47
2946	KI/WT	F	18		brain	30.92		pool	WT	F	3-5	IL-12p70	serum	1.14
2948	KI/WT	F	18		brain	34.47		pool	KI/KI	F	3-5		serum	14.3
2951	KI/WT	F	18		brain	30.29		1505	WT	F	8		serum	0.44
3413	KI/WT	F	18		brain	37.15		1480	KI/KI	F	8		serum	6.4
2975	KI/KI	F	18		brain	25.62		1422	WT	M	8		serum	0.58
2978	KI/KI	F	18		brain	31.55		1393	KI/KI	M	8		serum	0.58
2938	KI/KI	F	18		brain	29.86		3011	WT	M	9		serum	2.61
2966	KI/KI	F	18		brain	29.44		3010	KI/KI	M	9		serum	10.69
2893	KI/KI	M	18		brain	30.5		2940	WT	F	11		serum	0
2754	WT	F	19		brain	38.39		2939	KI/WT	F	11		serum	13.47
2693	WT	M	19		brain	27.11		2941	KI/KI	F	11		serum	0.82
2712	KI/WT	M	19		brain	26.04		2944	WT	F	18		serum	4.98
2713	KI/WT	M	19		brain	29.23		2945	KI/WT	F	18		serum	2.01
2733	KI/KI	F	19		brain	32.17		2946	KI/WT	F	18		serum	0
2736	KI/KI	F	19		brain	30.71		2948	KI/WT	F	18		serum	5.58
2710	KI/KI	M	19		brain	25.4		2951	KI/WT	F	18		serum	15.36
1380	WT	M	30		brain	9.83		2949	KI/WT	F	18		serum	13.16
1319	KI/KI	M	30		brain	8.92		2938	KI/KI	F	18		serum	12.54
1524	WT	F	3	IP-10	brain	20.16		2950	KI/KI	F	18		serum	3.2
1526	KI/KI	F	3		brain	21.84		2966	KI/KI	F	18		serum	35.83
1505	WT	F	4		brain	16.95		2975	KI/KI	F	18		serum	0.82
1480	KI/KI	F	4		brain	16.7		2978	KI/KI	F	18		serum	3.79
1422	WT	F	5		brain	14.13		2754	WT	F	19		serum	101.51
1393	KI/KI	F	5		brain	8.96		2253	WT	M	19		serum	6.18
4427	WT	M	11		brain	19.19		2693	WT	M	19		serum	0
4326	KI/KI	M	11		brain	19.49		2712	KI/WT	M	19		serum	3.79
2944	WT	F	18		brain	20.43		2733	KI/KI	F	19		serum	11.61
2891	WT	M	18		brain	19.96		2736	KI/KI	F	19		serum	5.58
2945	KI/WT	F	18		brain	42.43		2065	WT	M	27		serum	4.39
2946	KI/WT	F	18		brain	21.58		1903	WT	M	27		serum	0
2948	KI/WT	F	18		brain	28.14		3127	KI/KI	M	27		serum	1.71
2951	KI/WT	F	18		brain	26.27		2016	WT	M	29		serum	4.39
3413	KI/WT	F	18		brain	21.2		2015	KI/KI	M	29		serum	11.92
2975	KI/KI	F	18		brain	19.24		2017	KI/KI	M	29		serum	4.98
2978	KI/KI	F	18		brain	28.41		pool	WT	F	3-5	IL-13	serum	28.81
2938	KI/KI	F	18		brain	29.78		pool	KI/KI	F	3-5		serum	35.21
2966	KI/KI	F	18		brain	23.03		1505	WT	F	8		serum	25.6
2893	KI/KI	M	18		brain	19.87		1480	KI/KI	F	8		serum	27.94
2754	WT	F	19		brain	30.25		1422	WT	M	8		serum	86.05
2693	WT	M	19		brain	20.83		1393	KI/KI	M	8		serum	27.58
2712	KI/WT	M	19		brain	18.82		3011	WT	M	9		serum	10.97
2713	KI/WT	M	19		brain	19.22		3010	KI/KI	M	9		serum	4.98
2733	KI/KI	F	19		brain	23.22		2940	WT	F	11		serum	4.29
2736	KI/KI	F	19		brain	24.25		2939	KI/WT	F	11		serum	10.07
2710	KI/KI	M	19		brain	27.28		2941	KI/KI	F	11		serum	4.98
1380	WT	M	30		brain	40.82		2944	WT	F	18		serum	5.33
1319	KI/KI	M	30		brain	49.94		2945	KI/WT	F	18		serum	9
1524	WT	F	3	KC	brain	12.39		2946	KI/WT	F	18		serum	7.24
1526	KI/KI	F	3		brain	11.62		2948	KI/WT	F	18		serum	44.71
1505	WT	F	4		brain	16.3		2951	KI/WT	F	18		serum	5.5
1480	KI/KI	F	4		brain	13.13		2949	KI/WT	F	18		serum	9.18
1422	WT	F	5		brain	12.89		2938	KI/KI	F	18		serum	6.02
1393	KI/KI	F	5		brain	10.72		2950	KI/KI	F	18		serum	11.33
4427	WT	M	11		brain	0.07		2966	KI/KI	F	18		serum	132.25
4326	KI/KI	M	11		brain	0.34		2975	KI/KI	F	18		serum	5.33
2944	WT	F	18		brain	5.22		2978	KI/KI	F	18		serum	10.25
2891	WT	M	18		brain	8.04		2754	WT	F	19		serum	18.58
2945	KI/WT	F	18		brain	6.45		2253	WT	M	19		serum	6.37
2946	KI/WT	F	18		brain	6.26		2693	WT	M	19		serum	4.63
2948	KI/WT	F	18		brain	4.99		2712	KI/WT	M	19		serum	7.77
2951	KI/WT	F	18		brain	5.85		2733	KI/KI	F	19		serum	7.59
3413	KI/WT	F	18		brain	6.67		2736	KI/KI	F	19		serum	28.16
2975	KI/KI	F	18		brain	10.55		2065	WT	M	27		serum	5.67
2978	KI/KI	F	18		brain	6.72		1903	WT	M	27		serum	14.49
2938	KI/KI	F	18		brain	5.12		3127	KI/KI	M	27		serum	6.02
2966	KI/KI	F	18		brain	8.78		2016	WT	M	29		serum	6.72
2893	KI/KI	M	18		brain	8.01		2015	KI/KI	M	29		serum	26.59
2754	WT	F	19		brain	7.12		2017	KI/KI	M	29		serum	20
2693	WT	M	19		brain	6.45		pool	WT	F	3-5	IL-15	serum	19.12
2712	KI/WT	M	19		brain	8.33		pool	KI/KI	F	3-5		serum	40.78
2713	KI/WT	M	19		brain	5.22		1505	WT	F	8		serum	9.11
2733	KI/KI	F	19		brain	5.75		1480	KI/KI	F	8		serum	9.11
2736	KI/KI	F	19		brain	33.27		1422	WT	M	8		serum	10453.7
2710	KI/KI	M	19		brain	6.18		1393	KI/KI	M	8		serum	0
1380	WT	M	30		brain	3.22		3011	WT	M	9		serum	2833.87
1319	KI/KI	M	30		brain	16.16		3010	KI/KI	M	9		serum	12.99
1524	WT	F	3	MCP-1	brain	17.92		2940	WT	F	11		serum	363.29
1526	KI/KI	F	3		brain	99.11		2939	KI/WT	F	11		serum	566.02
1505	WT	F	4		brain	12.84		2941	KI/KI	F	11		serum	41.15
1480	KI/KI	F	4		brain	14.64		2944	WT	F	18		serum	11.53
1422	WT	F	5		brain	12.84		2945	KI/WT	F	18		serum	4.57
1393	KI/KI	F	5		brain	11.07		2946	KI/WT	F	18		serum	10.11
4427	WT	M	11		brain	42.84		2948	KI/WT	F	18		serum	529.99
4326	KI/KI	M	11		brain	73.7		2951	KI/WT	F	18		serum	0
2944	WT	F	18		brain	14.94		2949	KI/WT	F	18		serum	1.15
2891	WT	M	18		brain	17.73		2938	KI/KI	F	18		serum	4.57
2945	KI/WT	F	18		brain	15.79		2950	KI/KI	F	18		serum	23.56
2946	KI/WT	F	18		brain	22.41		2966	KI/KI	F	18		serum	11.53
2948	KI/WT	F	18		brain	13.19		2975	KI/KI	F	18		serum	5.94
2951	KI/WT	F	18		brain	18.27		2978	KI/KI	F	18		serum	13.72
3413	KI/WT	F	18		brain	10.72		2754	WT	F	19		serum	53.15
2975	KI/KI	F	18		brain	20.11		2253	WT	M	19		serum	8.01
2978	KI/KI	F	18		brain	19.06		2693	WT	M	19		serum	4.57
2938	KI/KI	F	18		brain	17.18		2712	KI/WT	M	19		serum	1.15
2966	KI/KI	F	18		brain	20.11		2733	KI/KI	F	19		serum	26.39
2893	KI/KI	M	18		brain	12.59		2736	KI/KI	F	19		serum	8.01
2754	WT	F	19		brain	21.4		2065	WT	M	27		serum	0
2693	WT	M	19		brain	16.91		1903	WT	M	27		serum	2031.67
2712	KI/WT	M	19		brain	19.59		3127	KI/KI	M	27		serum	316.56
2713	KI/WT	M	19		brain	13.49		2016	WT	M	29		serum	7.31
2733	KI/KI	F	19		brain	17.45		2015	KI/KI	M	29		serum	444.65
2736	KI/KI	F	19		brain	18.27		2017	KI/KI	M	29		serum	10.82
2710	KI/KI	M	19		brain	22.91		pool	WT	F	3-5	IL-17	serum	0.7
1380	WT	M	30		brain	197.43		pool	KI/KI	F	3-5		serum	2.26
1319	KI/KI	M	30		brain	315.85		1505	WT	F	8		serum	1.49
1524	WT	F	3	MIG	brain	4.66		1480	KI/KI	F	8		serum	0.29
1526	KI/KI	F	3		brain	8.01		1422	WT	M	8		serum	2.2
1505	WT	F	4		brain	2.59		1393	KI/KI	M	8		serum	5.72
1480	KI/KI	F	4		brain	3.25		3011	WT	M	9		serum	0.37
1422	WT	F	5		brain	10.08		3010	KI/KI	M	9		serum	3.49
1393	KI/KI	F	5		brain	2.04		2940	WT	F	11		serum	2.08
4427	WT	M	11		brain	4.52		2939	KI/WT	F	11		serum	2.16
4326	KI/KI	M	11		brain	3.65		2941	KI/KI	F	11		serum	2.02
2944	WT	F	18		brain	0.51		2944	WT	F	18		serum	1.01
2891	WT	M	18		brain	0.82		2945	KI/WT	F	18		serum	4.73
2945	KI/WT	F	18		brain	2.49		2946	KI/WT	F	18		serum	6.69
2946	KI/WT	F	18		brain	1.12		2948	KI/WT	F	18		serum	0.73
2948	KI/WT	F	18		brain	0.76		2951	KI/WT	F	18		serum	2.49
2951	KI/WT	F	18		brain	1.23		2949	KI/WT	F	18		serum	3.27
3413	KI/WT	F	18		brain	1.15		2938	KI/KI	F	18		serum	6.28
2975	KI/KI	F	18		brain	2.76		2950	KI/KI	F	18		serum	1.21
2978	KI/KI	F	18		brain	2.95		2966	KI/KI	F	18		serum	1.56
2938	KI/KI	F	18		brain	0.6		2975	KI/KI	F	18		serum	5.6
2966	KI/KI	F	18		brain	1.45		2978	KI/KI	F	18		serum	5.07
2893	KI/KI	M	18		brain	0.87		2754	WT	F	19		serum	2.07
2754	WT	F	19		brain	0.38		2253	WT	M	19		serum	0.75
2693	WT	M	19		brain	3.08		2693	WT	M	19		serum	1.01
2712	KI/WT	M	19		brain	2.41		2712	KI/WT	M	19		serum	2.02
2713	KI/WT	M	19		brain	0		2733	KI/KI	F	19		serum	4.25
2733	KI/KI	F	19		brain	6.54		2736	KI/KI	F	19		serum	7.13
2736	KI/KI	F	19		brain	2.52		2065	WT	M	27		serum	4.16
2710	KI/KI	M	19		brain	3.64		1903	WT	M	27		serum	5.3
1380	WT	M	30		brain	4.12		3127	KI/KI	M	27		serum	3.31
1319	KI/KI	M	30		brain	4.89		2016	WT	M	29		serum	2.8
1524	WT	F	3	MIP-2	brain	27.3		2015	KI/KI	M	29		serum	10.67
1526	KI/KI	F	3		brain	16		2017	KI/KI	M	29		serum	4.9
1505	WT	F	4		brain	45.35		pool	WT	F	3-5	IL-18	serum	X
1480	KI/KI	F	4		brain	35.6		pool	KI/KI	F	3-5		serum	X
1422	WT	F	5		brain	42.92		1505	WT	F	8		serum	X
1393	KI/KI	F	5		brain	64.63		1480	KI/KI	F	8		serum	X
4427	WT	M	11		brain	9.44		1422	WT	M	8		serum	X
4326	KI/KI	M	11		brain	3.34		1393	KI/KI	M	8		serum	X
2944	WT	F	18		brain	46.73		3011	WT	M	9		serum	200.56
2891	WT	M	18		brain	52.84		3010	KI/KI	M	9		serum	948.47
2945	KI/WT	F	18		brain	78.94		2940	WT	F	11		serum	203.31
2946	KI/WT	F	18		brain	36.69		2939	KI/WT	F	11		serum	343.55
2948	KI/WT	F	18		brain	41.75		2941	KI/KI	F	11		serum	313.3
2951	KI/WT	F	18		brain	41.75		2944	WT	F	18		serum	63.08
3413	KI/WT	F	18		brain	41.75		2945	KI/WT	F	18		serum	266.55
2975	KI/KI	F	18		brain	52.84		2946	KI/WT	F	18		serum	192.31
2978	KI/KI	F	18		brain	61.15		2948	KI/WT	F	18		serum	76.83
2938	KI/KI	F	18		brain	23.82		2951	KI/WT	F	18		serum	296.8
2966	KI/KI	F	18		brain	45.49		2949	KI/WT	F	18		serum	563.52
2893	KI/KI	M	18		brain	57.63		2938	KI/KI	F	18		serum	519.52
2754	WT	F	19		brain	34.14		2950	KI/KI	F	18		serum	151.07
2693	WT	M	19		brain	40.49		2966	KI/KI	F	18		serum	228.06
2712	KI/WT	M	19		brain	57.63		2975	KI/KI	F	18		serum	291.3
2713	KI/WT	M	19		brain	41.75		2978	KI/KI	F	18		serum	920.97
2733	KI/KI	F	19		brain	61.15		2754	WT	F	19		serum	X
2736	KI/KI	F	19		brain	27.71		2253	WT	M	19		serum	167.57
2710	KI/KI	M	19		brain	41.75		2693	WT	M	19		serum	109.82
1380	WT	M	30		brain	6.29		2712	KI/WT	M	19		serum	107.07
1319	KI/KI	M	30		brain	20.31		2733	KI/KI	F	19		serum	170.32
1524	WT	F	3	CCL3	heart	20.69		2736	KI/KI	F	19		serum	283.05
1526	KI/KI	F	3		heart	7.95		2065	WT	M	27		serum	120.82
1505	WT	F	4		heart	6.14		1903	WT	M	27		serum	156.57
1480	KI/KI	F	4		heart	24.9		3127	KI/KI	M	27		serum	305.05
1422	WT	F	5		heart	13.55		2016	WT	M	29		serum	239.06
1393	KI/KI	F	5		heart	18.59		2015	KI/KI	M	29		serum	71.33
1423	WT	F	8		heart	4.42		2017	KI/KI	M	29		serum	926.47
1394	KI/KI	F	8		heart	20.27		pool	WT	F	3-5	IP-10	serum	50.65
1408	WT	M	8		heart	12.29		pool	KI/KI	F	3-5		serum	64.27
1411	KI/KI	M	8		heart	32.24		1505	WT	F	8		serum	58.56
1524	WT	F	3	Eotaxin	heart	75.97		1480	KI/KI	F	8		serum	42.56
1526	KI/KI	F	3		heart	50.84		1422	WT	M	8		serum	37.76
1505	WT	F	4		heart	186.01		1393	KI/KI	M	8		serum	81.52
1480	KI/KI	F	4		heart	92.87		3011	WT	M	9		serum	33.89
1422	WT	F	5		heart	64.9		3010	KI/KI	M	9		serum	118.13
1393	KI/KI	F	5		heart	86.3		2940	WT	F	11		serum	25.59
1423	WT	F	8		heart	25.2		2939	KI/WT	F	11		serum	25.57
1394	KI/KI	F	8		heart	56.75		2941	KI/KI	F	11		serum	24.38
1408	WT	M	8		heart	29.95		2944	WT	F	18		serum	27.81
1411	KI/KI	M	8		heart	29.64		2945	KI/WT	F	18		serum	24.31
1524	WT	F	3	G-CSF	heart	3.71		2946	KI/WT	F	18		serum	38.97
1526	KI/KI	F	3		heart	44.93		2948	KI/WT	F	18		serum	29.56
1505	WT	F	4		heart	3.46		2951	KI/WT	F	18		serum	41.4
1480	KI/KI	F	4		heart	4.61		2949	KI/WT	F	18		serum	37.08
1422	WT	F	5		heart	5.32		2938	KI/KI	F	18		serum	14.43
1393	KI/KI	F	5		heart	5.48		2950	KI/KI	F	18		serum	33.42
1423	WT	F	8		heart	16.07		2966	KI/KI	F	18		serum	22.35
1394	KI/KI	F	8		heart	7.82		2975	KI/KI	F	18		serum	25.36
1408	WT	M	8		heart	10.82		2978	KI/KI	F	18		serum	36.05
1411	KI/KI	M	8		heart	6.08		2754	WT	F	19		serum	35.08
1524	WT	F	3	IL-1α	heart	29.09		2253	WT	M	19		serum	32.14
1526	KI/KI	F	3		heart	31.01		2693	WT	M	19		serum	20.77
1505	WT	F	4		heart	132.48		2712	KI/WT	M	19		serum	28.98
1480	KI/KI	F	4		heart	31.01		2733	KI/KI	F	19		serum	40.6
1422	WT	F	5		heart	220.09		2736	KI/KI	F	19		serum	25.36
1393	KI/KI	F	5		heart	236.27		2065	WT	M	27		serum	40.65
1423	WT	F	8		heart	132.86		1903	WT	M	27		serum	45.73
1394	KI/KI	F	8		heart	82.99		3127	KI/KI	M	27		serum	50.23
1408	WT	M	8		heart	127.94		2016	WT	M	29		serum	66.1
1411	KI/KI	M	8		heart	171.57		2015	KI/KI	M	29		serum	65.75
1524	WT	F	3	IL-2	heart	5.02		2017	KI/KI	M	29		serum	996.05
1526	KI/KI	F	3		heart	5.81		pool	WT	F	3-5	KC	serum	148.78
1505	WT	F	4		heart	8.43		pool	KI/KI	F	3-5		serum	179.52
1480	KI/KI	F	4		heart	3.44		1505	WT	F	8		serum	169.15
1422	WT	F	5		heart	23.94		1480	KI/KI	F	8		serum	133.78
1393	KI/KI	F	5		heart	30.16		1422	WT	M	8		serum	301.76
1423	WT	F	8		heart	15.57		1393	KI/KI	M	8		serum	328.11
1394	KI/KI	F	8		heart	12.89		3011	WT	M	9		serum	82.36
1408	WT	M	8		heart	18.04		3010	KI/KI	M	9		serum	7.93
1411	KI/KI	M	8		heart	20.32		2940	WT	F	11		serum	38.96
1524	WT	F	3	IL-9	heart	21.63		2939	KI/WT	F	11		serum	49.15
1526	KI/KI	F	3		heart	23.4		2941	KI/KI	F	11		serum	52.05
1505	WT	F	4		heart	11.82		2944	WT	F	18		serum	0
1480	KI/KI	F	4		heart	29.76		2945	KI/WT	F	18		serum	22.08
1422	WT	F	5		heart	82.63		2946	KI/WT	F	18		serum	17.02
1393	KI/KI	F	5		heart	105.32		2948	KI/WT	F	18		serum	15.07
1423	WT	F	8		heart	68.51		2951	KI/WT	F	18		serum	23.2
1394	KI/KI	F	8		heart	90.62		2949	KI/WT	F	18		serum	41.33
1408	WT	M	8		heart	103.25		2938	KI/KI	F	18		serum	26.57
1411	KI/KI	M	8		heart	132.73		2950	KI/KI	F	18		serum	46.25
1524	WT	F	3	IL-12p40	heart	0		2966	KI/KI	F	18		serum	159.89
1526	KI/KI	F	3		heart	0		2975	KI/KI	F	18		serum	20.44
1505	WT	F	4		heart	0		2978	KI/KI	F	18		serum	15.07
1480	KI/KI	F	4		heart	0		2754	WT	F	19		serum	24.58
1422	WT	F	5		heart	9.66		2253	WT	M	19		serum	0
1393	KI/KI	F	5		heart	14.71		2693	WT	M	19		serum	24.4
1423	WT	F	8		heart	4.18		2712	KI/WT	M	19		serum	10.34
1394	KI/KI	F	8		heart	3.66		2733	KI/KI	F	19		serum	11.1
1408	WT	M	8		heart	4.48		2736	KI/KI	F	19		serum	347.98
1411	KI/KI	M	8		heart	9.71		2065	WT	M	27		serum	31.35
1524	WT	F	3	IL-15	heart	6.55		1903	WT	M	27		serum	78.22
1526	KI/KI	F	3		heart	10.75		3127	KI/KI	M	27		serum	26.13
1505	WT	F	4		heart	12.37		2016	WT	M	29		serum	45.11
1480	KI/KI	F	4		heart	2.17		2015	KI/KI	M	29		serum	103.58
1422	WT	F	5		heart	0.99		2017	KI/KI	M	29		serum	96.69
1393	KI/KI	F	5		heart	10.63		pool	WT	F	3-5	LIX	serum	4021.91
1423	WT	F	8		heart	6.24		pool	KI/KI	F	3-5		serum	9625.97
1394	KI/KI	F	8		heart	15.26		1505	WT	F	8		serum	8143.58
1408	WT	M	8		heart	40.05		1480	KI/KI	F	8		serum	3399.82
1411	KI/KI	M	8		heart	19.67		1422	WT	M	8		serum	8215.04
1524	WT	F	3	KC	heart	17.33		1393	KI/KI	M	8		serum	13532.4
1526	KI/KI	F	3		heart	21.22		3011	WT	M	9		serum	3310.31
1505	WT	F	4		heart	9.76		3010	KI/KI	M	9		serum	5645.54
1480	KI/KI	F	4		heart	6.13		2940	WT	F	11		serum	4939.22
1422	WT	F	5		heart	12.89		2939	KI/WT	F	11		serum	3522.89
1393	KI/KI	F	5		heart	19.41		2941	KI/KI	F	11		serum	5491.09
1423	WT	F	8		heart	9.94		2944	WT	F	18		serum	5794.88
1394	KI/KI	F	8		heart	12.67		2945	KI/WT	F	18		serum	5019.59
1408	WT	M	8		heart	18.94		2946	KI/WT	F	18		serum	4436.24
1411	KI/KI	M	8		heart	23.15		2948	KI/WT	F	18		serum	7002.36
1524	WT	F	3	LIX	heart	60.02		2951	KI/WT	F	18		serum	5753.23
1526	KI/KI	F	3		heart	329.41		2949	KI/WT	F	18		serum	4983.71
1505	WT	F	4		heart	232.05		2938	KI/KI	F	18		serum	4931.36
1480	KI/KI	F	4		heart	318.42		2950	KI/KI	F	18		serum	5971.36
1422	WT	F	5		heart	141.25		2966	KI/KI	F	18		serum	5018.91
1393	KI/KI	F	5		heart	142		2975	KI/KI	F	18		serum	5670.25
1423	WT	F	8		heart	239.25		2978	KI/KI	F	18		serum	5192.96
1394	KI/KI	F	8		heart	342.06		2754	WT	F	19		serum	4075.85
1408	WT	M	8		heart	110.44		2253	WT	M	19		serum	3090.49
1411	KI/KI	M	8		heart	264.56		2693	WT	M	19		serum	10000
1524	WT	F	3	MCP-1	heart	17.53		2712	KI/WT	M	19		serum	5810.74
1526	KI/KI	F	3		heart	45.37		2733	KI/KI	F	19		serum	5886.89
1505	WT	F	4		heart	47.57		2736	KI/KI	F	19		serum	2425.87
1480	KI/KI	F	4		heart	26.36		2065	WT	M	27		serum	10000
1422	WT	F	5		heart	18.3		1903	WT	M	27		serum	10000
1393	KI/KI	F	5		heart	14.64		3127	KI/KI	M	27		serum	10000
1423	WT	F	8		heart	15.49		2016	WT	M	29		serum	4875.67
1394	KI/KI	F	8		heart	20.48		2015	KI/KI	M	29		serum	3702.27
1408	WT	M	8		heart	22.42		2017	KI/KI	M	29		serum	4713.03
1411	KI/KI	M	8		heart	21.45		pool	WT	F	3-5	MCP-1	serum	27.23
1524	WT	F	3	MIG	heart	33.68		pool	KI/KI	F	3-5		serum	46.94
1526	KI/KI	F	3		heart	41.87		1505	WT	F	8		serum	38.21
1505	WT	F	4		heart	20.32		1480	KI/KI	F	8		serum	60.1
1480	KI/KI	F	4		heart	42.91		1422	WT	M	8		serum	79.03
1422	WT	F	5		heart	15.86		1393	KI/KI	M	8		serum	23.74
1393	KI/KI	F	5		heart	27.67		3011	WT	M	9		serum	26.03
1423	WT	F	8		heart	13.41		3010	KI/KI	M	9		serum	40.96
1394	KI/KI	F	8		heart	17.62		2940	WT	F	11		serum	26.03
1408	WT	M	8		heart	26.63		2939	KI/WT	F	11		serum	38.08
1411	KI/KI	M	8		heart	13.99		2941	KI/KI	F	11		serum	17.67
1524	WT	F	3	MIP-2	heart	12.19		2944	WT	F	18		serum	62.06
1526	KI/KI	F	3		heart	16.81		2945	KI/WT	F	18		serum	20.18
1505	WT	F	4		heart	10.04		2946	KI/WT	F	18		serum	19.34
1480	KI/KI	F	4		heart	12.19		2948	KI/WT	F	18		serum	21.85
1422	WT	F	5		heart	16		2951	KI/WT	F	18		serum	45.89
1393	KI/KI	F	5		heart	45.35		2949	KI/WT	F	18		serum	21.02
1423	WT	F	8		heart	22.71		2938	KI/KI	F	18		serum	29.36
1394	KI/KI	F	8		heart	0		2950	KI/KI	F	18		serum	92.74
1408	WT	M	8		heart	0		2966	KI/KI	F	18		serum	45.89
1411	KI/KI	M	8		heart	42		2975	KI/KI	F	18		serum	19.34
1524	WT	F	3	VEGF	heart	64.77		2978	KI/KI	F	18		serum	39.31
1526	KI/KI	F	3		heart	63.72		2754	WT	F	19		serum	26.03
1505	WT	F	4		heart	20.43		2253	WT	M	19		serum	18.93
1480	KI/KI	F	4		heart	32.77		2693	WT	M	19		serum	23.52
1422	WT	F	5		heart	14.38		2712	KI/WT	M	19		serum	24.78
1393	KI/KI	F	5		heart	15.86		2733	KI/KI	F	19		serum	31.03
1423	WT	F	8		heart	28.58		2736	KI/KI	F	19		serum	38.49
1394	KI/KI	F	8		heart	18.3		2065	WT	M	27		serum	56.86
1408	WT	M	8		heart	14.11		1903	WT	M	27		serum	40.55
1411	KI/KI	M	8		heart	31.05		3127	KI/KI	M	27		serum	45.07
1524	WT	F	3	CCL3	kidney	27.83		2016	WT	M	29		serum	30.19
1526	KI/KI	F	3		kidney	12.14		2015	KI/KI	M	29		serum	82.28
1505	WT	F	4		kidney	3.8		2017	KI/KI	M	29		serum	51.6
1480	KI/KI	F	4		kidney	18.77		pool	WT	F	3-5	M-CSF	serum	0.4
1422	WT	F	5		kidney	53.6		pool	KI/KI	F	3-5		serum	1.72
1393	KI/KI	F	5		kidney	73.24		1505	WT	F	8		serum	2.21
1524	WT	F	3	CCL4	kidney	7.69		1480	KI/KI	F	8		serum	10.59
1526	KI/KI	F	3		kidney	0		1422	WT	M	8		serum	13.92
1505	WT	F	4		kidney	0		1393	KI/KI	M	8		serum	0
1480	KI/KI	F	4		kidney	0		3011	WT	M	9		serum	11.23
1422	WT	F	5		kidney	21.75		3010	KI/KI	M	9		serum	0
1393	KI/KI	F	5		kidney	10.29		2940	WT	F	11		serum	0
1524	WT	F	3	Eotaxin	kidney	183.75		2939	KI/WT	F	11		serum	0.64
1526	KI/KI	F	3		kidney	106.82		2941	KI/KI	F	11		serum	0.39
1505	WT	F	4		kidney	117.52		2944	WT	F	18		serum	2.03
1480	KI/KI	F	4		kidney	176.04		2945	KI/WT	F	18		serum	1.14
1422	WT	F	5		kidney	78.27		2946	KI/WT	F	18		serum	0.64
1393	KI/KI	F	5		kidney	98.94		2948	KI/WT	F	18		serum	2.67
1524	WT	F	3	G-CSF	kidney	11.34		2951	KI/WT	F	18		serum	0.14
1526	KI/KI	F	3		kidney	27.81		2949	KI/WT	F	18		serum	0.77
1505	WT	F	4		kidney	10.49		2938	KI/KI	F	18		serum	0
1480	KI/KI	F	4		kidney	7.77		2950	KI/KI	F	18		serum	2.54
1422	WT	F	5		kidney	14.52		2966	KI/KI	F	18		serum	3.47
1393	KI/KI	F	5		kidney	15.56		2975	KI/KI	F	18		serum	0.14
1524	WT	F	3	IFN-γ	kidney	5.67		2978	KI/KI	F	18		serum	0
1526	KI/KI	F	3		kidney	4.89		2754	WT	F	19		serum	2.67
1505	WT	F	4		kidney	3.63		2253	WT	M	19		serum	1.4
1480	KI/KI	F	4		kidney	7.32		2693	WT	M	19		serum	0.14
1422	WT	F	5		kidney	13.42		2712	KI/WT	M	19		serum	4.29
1393	KI/KI	F	5		kidney	19.63		2733	KI/KI	F	19		serum	1.14
1524	WT	F	3	IL-1α	kidney	289.18		2736	KI/KI	F	19		serum	2.94
1526	KI/KI	F	3		kidney	204.52		2065	WT	M	27		serum	1.65
1505	WT	F	4		kidney	157.36		1903	WT	M	27		serum	1.02
1480	KI/KI	F	4		kidney	191.24		3127	KI/KI	M	27		serum	0
1422	WT	F	5		kidney	372.55		2016	WT	M	29		serum	2.67
1393	KI/KI	F	5		kidney	373.88		2015	KI/KI	M	29		serum	4.86
1524	WT	F	3	IL-1β	kidney	21.06		2017	KI/KI	M	29		serum	7.41
1526	KI/KI	F	3		kidney	12.08		pool	WT	F	3-5	MIG	serum	39.14
1505	WT	F	4		kidney	14.37		pool	KI/KI	F	3-5		serum	43.13
1480	KI/KI	F	4		kidney	12.99		1505	WT	F	8		serum	32.68
1422	WT	F	5		kidney	34.62		1480	KI/KI	F	8		serum	47.38
1393	KI/KI	F	5		kidney	27.21		1422	WT	M	8		serum	38.17
1524	WT	F	3	IL-2	kidney	19.77		1393	KI/KI	M	8		serum	33.56
1526	KI/KI	F	3		kidney	15.9		3011	WT	M	9		serum	297.03
1505	WT	F	4		kidney	20.18		3010	KI/KI	M	9		serum	108.65
1480	KI/KI	F	4		kidney	16.91		2940	WT	F	11		serum	162.55
1422	WT	F	5		kidney	30.05		2939	KI/WT	F	11		serum	230.09
1393	KI/KI	F	5		kidney	27.64		2941	KI/KI	F	11		serum	152.84
1524	WT	F	3	IL-6	kidney	5.61		2944	WT	F	18		serum	169.24
1526	KI/KI	F	3		kidney	2.85		2945	KI/WT	F	18		serum	61.47
1505	WT	F	4		kidney	1.66		2946	KI/WT	F	18		serum	169.54
1480	KI/KI	F	4		kidney	5		2948	KI/WT	F	18		serum	331.96
1422	WT	F	5		kidney	49.79		2951	KI/WT	F	18		serum	121.26
1393	KI/KI	F	5		kidney	2.68		2949	KI/WT	F	18		serum	242.49
1524	WT	F	3	IL-7	kidney	13.29		2938	KI/KI	F	18		serum	123.81
1526	KI/KI	F	3		kidney	7.87		2950	KI/KI	F	18		serum	262.6
1505	WT	F	4		kidney	8.7		2966	KI/KI	F	18		serum	158.1
1480	KI/KI	F	4		kidney	14.6		2975	KI/KI	F	18		serum	224.89
1422	WT	F	5		kidney	21.74		2978	KI/KI	F	18		serum	178.8
1393	KI/KI	F	5		kidney	16.09		2754	WT	F	19		serum	164.22
1524	WT	F	3	IL-9	kidney	251.67		2253	WT	M	19		serum	111.85
1526	KI/KI	F	3		kidney	285.06		2693	WT	M	19		serum	101.51
1505	WT	F	4		kidney	252.61		2712	KI/WT	M	19		serum	106.18
1480	KI/KI	F	4		kidney	221.22		2733	KI/KI	F	19		serum	443.65
1422	WT	F	5		kidney	506.68		2736	KI/KI	F	19		serum	513.79
1393	KI/KI	F	5		kidney	550.86		2065	WT	M	27		serum	149.06
1524	WT	F	3	IL-10	kidney	16		1903	WT	M	27		serum	342.65
1526	KI/KI	F	3		kidney	30.34		3127	KI/KI	M	27		serum	216.81
1505	WT	F	4		kidney	25.08		2016	WT	M	29		serum	198.09
1480	KI/KI	F	4		kidney	27.04		2015	KI/KI	M	29		serum	678
1422	WT	F	5		kidney	18.14		2017	KI/KI	M	29		serum	2047.44
1393	KI/KI	F	5		kidney	20.23		pool	WT	F	3-5	MIP-2	serum	177.41
1524	WT	F	3	IL-12p40	kidney	54.27		pool	KI/KI	F	3-5		serum	185.73
1526	KI/KI	F	3		kidney	34.39		1505	WT	F	8		serum	218.38
1505	WT	F	4		kidney	54.27		1480	KI/KI	F	8		serum	55.22
1480	KI/KI	F	4		kidney	34.39		1422	WT	M	8		serum	133.75
1422	WT	F	5		kidney	144.55		1393	KI/KI	M	8		serum	87.89
1393	KI/KI	F	5		kidney	132.63		3011	WT	M	9		serum	190.21
1524	WT	F	3	IL-12p70	kidney	8.73		3010	KI/KI	M	9		serum	111.07
1526	KI/KI	F	3		kidney	8.73		2940	WT	F	11		serum	104.93
1505	WT	F	4		kidney	6.6		2939	KI/WT	F	11		serum	122.69
1480	KI/KI	F	4		kidney	12.2		2941	KI/KI	F	11		serum	166.96
1422	WT	F	5		kidney	26.4		2944	WT	F	18		serum	126.39
1393	KI/KI	F	5		kidney	11.35		2945	KI/WT	F	18		serum	98.53
1524	WT	F	3	IL-15	kidney	35.13		2946	KI/WT	F	18		serum	128.21
1526	KI/KI	F	3		kidney	24.73		2948	KI/WT	F	18		serum	98.53
1505	WT	F	4		kidney	15.43		2951	KI/WT	F	18		serum	77.51
1480	KI/KI	F	4		kidney	44.8		2949	KI/WT	F	18		serum	53.09
1422	WT	F	5		kidney	66.81		2938	KI/KI	F	18		serum	89.56
1393	KI/KI	F	5		kidney	46.6		2950	KI/KI	F	18		serum	87.23
1524	WT	F	3	IP-10	kidney	91.93		2966	KI/KI	F	18		serum	122.69
1526	KI/KI	F	3		kidney	60.93		2975	KI/KI	F	18		serum	96.34
1505	WT	F	4		kidney	60.18		2978	KI/KI	F	18		serum	102.83
1480	KI/KI	F	4		kidney	83.85		2754	WT	F	19		serum	150.24
1422	WT	F	5		kidney	57.48		2253	WT	M	19		serum	82.45
1393	KI/KI	F	5		kidney	66.86		2693	WT	M	19		serum	94.11
1524	WT	F	3	KC	kidney	36.21		2712	KI/WT	M	19		serum	147.02
1526	KI/KI	F	3		kidney	32.63		2733	KI/KI	F	19		serum	122.69
1505	WT	F	4		kidney	23.65		2736	KI/KI	F	19		serum	80
1480	KI/KI	F	4		kidney	12.86		2065	WT	M	27		serum	161.06
1422	WT	F	5		kidney	32.67		1903	WT	M	27		serum	153.39
1393	KI/KI	F	5		kidney	64.1		3127	KI/KI	M	27		serum	223.49
1524	WT	F	3	LIX	kidney	14.34		2016	WT	M	29		serum	159.55
1526	KI/KI	F	3		kidney	0		2015	KI/KI	M	29		serum	102.83
1505	WT	F	4		kidney	7.56		2017	KI/KI	M	29		serum	69.77
1480	KI/KI	F	4		kidney	22.1		pool	WT	F	3-5	RANTES	serum	40.62
1422	WT	F	5		kidney	67.52		pool	KI/KI	F	3-5		serum	60.32
1393	KI/KI	F	5		kidney	110.12		1505	WT	F	8		serum	48.72
1524	WT	F	3	MCP-1	kidney	73.14		1480	KI/KI	F	8		serum	33.83
1526	KI/KI	F	3		kidney	42.29		1422	WT	M	8		serum	75.74
1505	WT	F	4		kidney	43.17		1393	KI/KI	M	8		serum	2.54
1480	KI/KI	F	4		kidney	58.79		3011	WT	M	9		serum	0
1422	WT	F	5		kidney	64.29		3010	KI/KI	M	9		serum	31.38
1393	KI/KI	F	5		kidney	46.13		2940	WT	F	11		serum	17.11
1524	WT	F	3	M-CSF	kidney	17.78		2939	KI/WT	F	11		serum	10.27
1526	KI/KI	F	3		kidney	16.36		2941	KI/KI	F	11		serum	9.26
1505	WT	F	4		kidney	9.85		2944	WT	F	18		serum	5.05
1480	KI/KI	F	4		kidney	10.84		2945	KI/WT	F	18		serum	0
1422	WT	F	5		kidney	11.55		2946	KI/WT	F	18		serum	12.75
1393	KI/KI	F	5		kidney	12.6		2948	KI/WT	F	18		serum	5.61
1524	WT	F	3	MIG	kidney	168.94		2951	KI/WT	F	18		serum	0
1526	KI/KI	F	3		kidney	160.86		2949	KI/WT	F	18		serum	17.73
1505	WT	F	4		kidney	136.65		2938	KI/KI	F	18		serum	18.77
1480	KI/KI	F	4		kidney	126.75		2950	KI/KI	F	18		serum	17.39
1422	WT	F	5		kidney	138.72		2966	KI/KI	F	18		serum	29.98
1393	KI/KI	F	5		kidney	168.42		2975	KI/KI	F	18		serum	0
1524	WT	F	3	MIP-2	kidney	106.85		2978	KI/KI	F	18		serum	4.45
1526	KI/KI	F	3		kidney	85.49		2754	WT	F	19		serum	9.66
1505	WT	F	4		kidney	90.43		2253	WT	M	19		serum	4.07
1480	KI/KI	F	4		kidney	80		2693	WT	M	19		serum	7.2
1422	WT	F	5		kidney	200.68		2712	KI/WT	M	19		serum	18.61
1393	KI/KI	F	5		kidney	200.68		2733	KI/KI	F	19		serum	20.31
1524	WT	F	3	RANTES	kidney	11.77		2736	KI/KI	F	19		serum	24.13
1526	KI/KI	F	3		kidney	10.85		2065	WT	M	27		serum	8.52
1505	WT	F	4		kidney	7.38		1903	WT	M	27		serum	10.72
1480	KI/KI	F	4		kidney	19.13		3127	KI/KI	M	27		serum	14.74
1422	WT	F	5		kidney	14.96		2016	WT	M	29		serum	11.59
1393	KI/KI	F	5		kidney	16.28		2015	KI/KI	M	29		serum	10.42
1524	WT	F	3	VEGF	kidney	41.36		2017	KI/KI	M	29		serum	64.47
1526	KI/KI	F	3		kidney	30.48		1524	WT	F	3	CCL3	spleen	78.38
1505	WT	F	4		kidney	39.63		1526	KI/KI	F	3		spleen	108.47
1480	KI/KI	F	4		kidney	10.2		1505	WT	F	4		spleen	78.45
1422	WT	F	5		kidney	14.26		1480	KI/KI	F	4		spleen	149.13
1393	KI/KI	F	5		kidney	10.65		1422	WT	F	5		spleen	57.21
1524	WT	F	3	CCL3	liver	44.06		1393	KI/KI	F	5		spleen	77.78
1526	KI/KI	F	3		liver	58.08		1423	WT	F	8		spleen	34.46
1505	WT	F	4		liver	31.01		1394	KI/KI	F	8		spleen	56.75
1480	KI/KI	F	4		liver	34.25		1408	WT	M	8		spleen	57.7
1422	WT	F	5		liver	42.78		1411	KI/KI	M	8		spleen	75.99
1393	KI/KI	F	5		liver	41.52		1376	KI/KI	M	17		spleen	107.61
1423	WT	F	8		liver	18.4		2944	WT	F	18		spleen	378.21
1394	KI/KI	F	8		liver	49.25		2975	KI/KI	F	18		spleen	1204.92
1408	WT	M	8		liver	26.55		2950	WT	F	19		spleen	869.16
1411	KI/KI	M	8		liver	43.34		2733	KI/KI	F	19		spleen	1121.33
1524	WT	F	3	CCL4	liver	58.89		2693	WT	M	19		spleen	88.41
1526	KI/KI	F	3		liver	46.73		1589	KI/KI	M	19		spleen	261.22
1505	WT	F	4		liver	51.94		1577	WT	M	20		spleen	80.26
1480	KI/KI	F	4		liver	22.62
1422	WT	F	5		liver	24.72
1393	KI/KI	F	5		liver	18.92		1524	WT	F	3	CCL4	spleen	172.23
1423	WT	F	8		liver	63.32		1526	KI/KI	F	3		spleen	224.51
1394	KI/KI	F	8		liver	140.22		1505	WT	F	4		spleen	88.52
1408	WT	M	8		liver	116.12		1480	KI/KI	F	4		spleen	60.22
1411	KI/KI	M	8		liver	142.73		1422	WT	F	5		spleen	72.27
1524	WT	F	3	Eotaxin	liver	327.85		1393	KI/KI	F	5		spleen	84.23
1526	KI/KI	F	3		liver	390.49		1423	WT	F	8		spleen	124.65
1505	WT	F	4		liver	390.22		1394	KI/KI	F	8		spleen	65.76
1480	KI/KI	F	4		liver	376.88		1408	WT	M	8		spleen	96.31
1422	WT	F	5		liver	308.25		1411	KI/KI	M	8		spleen	105.93
1393	KI/KI	F	5		liver	231.89		1524	WT	F	3	Eotaxin	spleen	305.93
1423	WT	F	8		liver	157.71		1526	KI/KI	F	3		spleen	350.55
1394	KI/KI	F	8		liver	330.8		1505	WT	F	4		spleen	268.28
1408	WT	M	8		liver	198.15		1480	KI/KI	F	4		spleen	314.78
1411	KI/KI	M	8		liver	202.61		1422	WT	F	5		spleen	222.39
1524	WT	F	3	G-CSF	liver	18.53		1393	KI/KI	F	5		spleen	190.45
1526	KI/KI	F	3		liver	28.85		1423	WT	F	8		spleen	79.4
1505	WT	F	4		liver	13.28		1394	KI/KI	F	8		spleen	64.27
1480	KI/KI	F	4		liver	28.01		1408	WT	M	8		spleen	76.19
1422	WT	F	5		liver	12.75		1411	KI/KI	M	8		spleen	22.62
1393	KI/KI	F	5		liver	8.82		1524	WT	F	3	G-CSF	spleen	7.73
1423	WT	F	8		liver	45.32		1526	KI/KI	F	3		spleen	33.22
1394	KI/KI	F	8		liver	35.62		1505	WT	F	4		spleen	10.88
1408	WT	M	8		liver	45.52		1480	KI/KI	F	4		spleen	7.83
1411	KI/KI	M	8		liver	31.21		1422	WT	F	5		spleen	7.54
1524	WT	F	3	IFN-γ	liver	7.64		1393	KI/KI	F	5		spleen	16.76
1526	KI/KI	F	3		liver	10.05		1423	WT	F	8		spleen	39.76
1505	WT	F	4		liver	6.44		1394	KI/KI	F	8		spleen	14.82
1480	KI/KI	F	4		liver	5.22		1408	WT	M	8		spleen	16.2
1422	WT	F	5		liver	24.43		1411	KI/KI	M	8		spleen	14.29
1393	KI/KI	F	5		liver	29.98		1524	WT	F	3	IL-1α	spleen	153.06
1423	WT	F	8		liver	37.99		1526	KI/KI	F	3		spleen	194.25
1394	KI/KI	F	8		liver	21.2		1505	WT	F	4		spleen	196.92
1408	WT	M	8		liver	16.98		1480	KI/KI	F	4		spleen	214.8
1411	KI/KI	M	8		liver	22.68		1422	WT	F	5		spleen	164.22
1524	WT	F	3	IL-1α	liver	312.75		1393	KI/KI	F	5		spleen	190.44
1526	KI/KI	F	3		liver	312.75		1423	WT	F	8		spleen	219.12
1505	WT	F	4		liver	219.48		1394	KI/KI	F	8		spleen	191.93
1480	KI/KI	F	4		liver	436.63		1408	WT	M	8		spleen	137.84
1422	WT	F	5		liver	496.54		1411	KI/KI	M	8		spleen	159.63
1393	KI/KI	F	5		liver	447.05		1524	WT	F	3	IL-1β	spleen	9.83
1423	WT	F	8		liver	1134.02		1526	KI/KI	F	3		spleen	16.71
1394	KI/KI	F	8		liver	793.43		1505	WT	F	4		spleen	7.61
1408	WT	M	8		liver	596.89		1480	KI/KI	F	4		spleen	12.54
1411	KI/KI	M	8		liver	605.8		1422	WT	F	5		spleen	15.49
1524	WT	F	3	IL-1β	liver	90.58		1393	KI/KI	F	5		spleen	17.02
1526	KI/KI	F	3		liver	91.69		1423	WT	F	8		spleen	24.22
1505	WT	F	4		liver	79.12		1394	KI/KI	F	8		spleen	38.95
1480	KI/KI	F	4		liver	223.14		1408	WT	M	8		spleen	12.13
1422	WT	F	5		liver	75.43		1411	KI/KI	M	8		spleen	8.18
1393	KI/KI	F	5		liver	30.59		1524	WT	F	3	IL-2	spleen	7.03
1423	WT	F	8		liver	52.15		1526	KI/KI	F	3		spleen	6.43
1394	KI/KI	F	8		liver	136.52		1505	WT	F	4		spleen	7.95
1408	WT	M	8		liver	115.89		1480	KI/KI	F	4		spleen	5.98
1411	KI/KI	M	8		liver	122.86		1422	WT	F	5		spleen	17.08
1524	WT	F	3	IL-2	liver	35.06		1393	KI/KI	F	5		spleen	18.38
1526	KI/KI	F	3		liver	34.96		1423	WT	F	8		spleen	5.55
1505	WT	F	4		liver	21.21		1394	KI/KI	F	8		spleen	12.54
1480	KI/KI	F	4		liver	28.93		1408	WT	M	8		spleen	9.16
1422	WT	F	5		liver	63.54		1411	KI/KI	M	8		spleen	3.87
1393	KI/KI	F	5		liver	92.01		1524	WT	F	3	IL-6	spleen	6.23
1423	WT	F	8		liver	19.51		1526	KI/KI	F	3		spleen	11.25
1394	KI/KI	F	8		liver	45.6		1505	WT	F	4		spleen	9.64
1408	WT	M	8		liver	27.16		1480	KI/KI	F	4		spleen	12.16
1411	KI/KI	M	8		liver	14.24		1422	WT	F	5		spleen	5.79
1524	WT	F	3	IL-6	liver	11.83		1393	KI/KI	F	5		spleen	11.78
1526	KI/KI	F	3		liver	16.25		1423	WT	F	8		spleen	17.41
1505	WT	F	4		liver	8.17		1394	KI/KI	F	8		spleen	8.69
1480	KI/KI	F	4		liver	9.78		1408	WT	M	8		spleen	10.9
1422	WT	F	5		liver	63.65		1411	KI/KI	M	8		spleen	8.31
1393	KI/KI	F	5		liver	56.77		1524	WT	F	3	IL-7	spleen	18.23
1423	WT	F	8		liver	23.67		1526	KI/KI	F	3		spleen	26.7
1394	KI/KI	F	8		liver	29.62		1505	WT	F	4		spleen	21.25
1408	WT	M	8		liver	16.99		1480	KI/KI	F	4		spleen	18.4
1411	KI/KI	M	8		liver	15.81		1422	WT	F	5		spleen	22.65
1524	WT	F	3	IL-7	liver	18.73		1393	KI/KI	F	5		spleen	34.83
1526	KI/KI	F	3		liver	42.1		1423	WT	F	8		spleen	30.94
1505	WT	F	4		liver	14.93		1394	KI/KI	F	8		spleen	17.49
1480	KI/KI	F	4		liver	39.57		1408	WT	M	8		spleen	31.28
1422	WT	F	5		liver	26.76		1411	KI/KI	M	8		spleen	16.79
1393	KI/KI	F	5		liver	29.45		1524	WT	F	3	IL-9	spleen	10.31
1423	WT	F	8		liver	13.03		1526	KI/KI	F	3		spleen	15.62
1394	KI/KI	F	8		liver	30.71		1505	WT	F	4		spleen	22.8
1408	WT	M	8		liver	25.04		1480	KI/KI	F	4		spleen	12.19
1411	KI/KI	M	8		liver	17.12		1422	WT	F	5		spleen	30.58
1524	WT	F	3	IL-9	liver	27.76		1393	KI/KI	F	5		spleen	39.67
1526	KI/KI	F	3		liver	34.19		1423	WT	F	8		spleen	22.95
1505	WT	F	4		liver	14.47		1394	KI/KI	F	8		spleen	40.83
1480	KI/KI	F	4		liver	27.76		1408	WT	M	8		spleen	34.28
1422	WT	F	5		liver	67.64		1411	KI/KI	M	8		spleen	1.07
1393	KI/KI	F	5		liver	102.52		1524	WT	F	3	IL-12p40	spleen	5.23
1423	WT	F	8		liver	45.52		1526	KI/KI	F	3		spleen	4.64
1394	KI/KI	F	8		liver	37.01		1505	WT	F	4		spleen	2.3
1408	WT	M	8		liver	17.78		1480	KI/KI	F	4		spleen	1.85
1411	KI/KI	M	8		liver	32.63		1422	WT	F	5		spleen	9.66
1524	WT	F	3	IL-10	liver	33.07		1393	KI/KI	F	5		spleen	12.73
1526	KI/KI	F	3		liver	54.63		1423	WT	F	8		spleen	0
1505	WT	F	4		liver	44.91		1394	KI/KI	F	8		spleen	1.44
1480	KI/KI	F	4		liver	48.87		1408	WT	M	8		spleen	0.21
1422	WT	F	5		liver	68.72		1411	KI/KI	M	8		spleen	0
1393	KI/KI	F	5		liver	98.73		1524	WT	F	3	IL-12p70	spleen	1.5
1423	WT	F	8		liver	44.16		1526	KI/KI	F	3		spleen	3.84
1394	KI/KI	F	8		liver	55.92		1505	WT	F	4		spleen	1.08
1408	WT	M	8		liver	38.56		1480	KI/KI	F	4		spleen	2.78
1411	KI/KI	M	8		liver	40.33		1422	WT	F	5		spleen	11.35
1524	WT	F	3	IL-12p40	liver	53.18		1393	KI/KI	F	5		spleen	8.44
1526	KI/KI	F	3		liver	59.23		1423	WT	F	8		spleen	0
1505	WT	F	4		liver	43.95		1394	KI/KI	F	8		spleen	0
1480	KI/KI	F	4		liver	81.78		1408	WT	M	8		spleen	0
1422	WT	F	5		liver	100.11		1411	KI/KI	M	8		spleen	0
1393	KI/KI	F	5		liver	87.53		1524	WT	F	3	IL-12p70	spleen	1.5
1423	WT	F	8		liver	83.81		1526	KI/KI	F	3		spleen	3.84
1394	KI/KI	F	8		liver	153.19		1505	WT	F	4		spleen	1.08
1408	WT	M	8		liver	87.87		1480	KI/KI	F	4		spleen	2.78
1411	KI/KI	M	8		liver	83.81		1422	WT	F	5		spleen	11.35
1524	WT	F	3	IL-12p70	liver	117.74		1393	KI/KI	F	5		spleen	8.44
1526	KI/KI	F	3		liver	137.67		1423	WT	F	8		spleen	0
1505	WT	F	4		liver	112.62		1394	KI/KI	F	8		spleen	0
1480	KI/KI	F	4		liver	245.14		1408	WT	M	8		spleen	0
1422	WT	F	5		liver	55.87		1411	KI/KI	M	8		spleen	0
1393	KI/KI	F	5		liver	17.16		1524	WT	F	3	IL-15	spleen	16
1423	WT	F	8		liver	106.99		1526	KI/KI	F	3		spleen	20.19
1394	KI/KI	F	8		liver	306.65		1505	WT	F	4		spleen	14.58
1408	WT	M	8		liver	217.36		1480	KI/KI	F	4		spleen	18.35
1411	KI/KI	M	8		liver	186.11		1422	WT	F	5		spleen	22.49
1524	WT	F	3	IL-13	liver	3.36		1393	KI/KI	F	5		spleen	17.58
1526	KI/KI	F	3		liver	6.46		1423	WT	F	8		spleen	2.5
1505	WT	F	4		liver	2.16		1394	KI/KI	F	8		spleen	2.06
1480	KI/KI	F	4		liver	2.98		1408	WT	M	8		spleen	62.47
1422	WT	F	5		liver	13.42		1411	KI/KI	M	8		spleen	0
1393	KI/KI	F	5		liver	15.57		1524	WT	F	3	IP-10	spleen	413.14
1423	WT	F	8		liver	2.5		1526	KI/KI	F	3		spleen	474.33
1394	KI/KI	F	8		liver	7.31		1505	WT	F	4		spleen	410.59
1408	WT	M	8		liver	4.82		1480	KI/KI	F	4		spleen	419.94
1411	KI/KI	M	8		liver	6.63		1422	WT	F	5		spleen	235.99
1524	WT	F	3	IL-15	liver	102.7		1393	KI/KI	F	5		spleen	242.37
1526	KI/KI	F	3		liver	137.8		1423	WT	F	8		spleen	230.61
1505	WT	F	4		liver	59.21		1394	KI/KI	F	8		spleen	103.77
1480	KI/KI	F	4		liver	151.62		1408	WT	M	8		spleen	200.89
1422	WT	F	5		liver	115.01		1411	KI/KI	M	8		spleen	214.16
1393	KI/KI	F	5		liver	91.9		1524	WT	F	3	KC	spleen	86.88
1423	WT	F	8		liver	159.21		1526	KI/KI	F	3		spleen	170.67
1394	KI/KI	F	8		liver	338.37		1505	WT	F	4		spleen	49.99
1408	WT	M	8		liver	142.68		1480	KI/KI	F	4		spleen	20.6
1411	KI/KI	M	8		liver	226.67		1422	WT	F	5		spleen	39.24
1524	WT	F	3	IP-10	liver	201.76		1393	KI/KI	F	5		spleen	104.17
1526	KI/KI	F	3		liver	193.15		1423	WT	F	8		spleen	171.64
1505	WT	F	4		liver	86.09		1394	KI/KI	F	8		spleen	186.03
1480	KI/KI	F	4		liver	166.93		1408	WT	M	8		spleen	94.77
1422	WT	F	5		liver	112.88		1411	KI/KI	M	8		spleen	130.11
1393	KI/KI	F	5		liver	93.35		1524	WT	F	3	LIX	spleen	1143.52
1423	WT	F	8		liver	126.23		1526	KI/KI	F	3		spleen	2096.42
1394	KI/KI	F	8		liver	76.96		1505	WT	F	4		spleen	2045.17
1408	WT	M	8		liver	150.86		1480	KI/KI	F	4		spleen	1949.48
1411	KI/KI	M	8		liver	124.28		1422	WT	F	5		spleen	713.19
1524	WT	F	3	KC	liver	40.96		1393	KI/KI	F	5		spleen	756.51
1526	KI/KI	F	3		liver	43.36		1423	WT	F	8		spleen	1321.51
1505	WT	F	4		liver	21.22		1394	KI/KI	F	8		spleen	1654.14
1480	KI/KI	F	4		liver	15.56		1408	WT	M	8		spleen	903.5
1422	WT	F	5		liver	41.01		1411	KI/KI	M	8		spleen	1448.11
1393	KI/KI	F	5		liver	111.36		1524	WT	F	3	MCP-1	spleen	57.1
1423	WT	F	8		liver	65.14		1526	KI/KI	F	3		spleen	99.96
1394	KI/KI	F	8		liver	84.84		1505	WT	F	4		spleen	69.33
1408	WT	M	8		liver	128.03		1480	KI/KI	F	4		spleen	81.04
1411	KI/KI	M	8		liver	36.73		1422	WT	F	5		spleen	42.02
1524	WT	F	3	LIX	liver	13.21		1393	KI/KI	F	5		spleen	69.09
1526	KI/KI	F	3		liver	16.92		1423	WT	F	8		spleen	48.02
1505	WT	F	4		liver	14.34		1394	KI/KI	F	8		spleen	29.73
1480	KI/KI	F	4		liver	8.24		1408	WT	M	8		spleen	62.38
1422	WT	F	5		liver	104.85		1411	KI/KI	M	8		spleen	28.22
1393	KI/KI	F	5		liver	200.59		1524	WT	F	3	M-CSF	spleen	12.31
1423	WT	F	8		liver	51.29		1526	KI/KI	F	3		spleen	10.24
1394	KI/KI	F	8		liver	0		1505	WT	F	4		spleen	20.76
1408	WT	M	8		liver	1.21		1480	KI/KI	F	4		spleen	23.4
1411	KI/KI	M	8		liver	0.83		1422	WT	F	5		spleen	24.23
1524	WT	F	3	MCP-1	liver	84.4		1393	KI/KI	F	5		spleen	67.58
1526	KI/KI	F	3		liver	139.91		1423	WT	F	8		spleen	49.03
1505	WT	F	4		liver	121.95		1394	KI/KI	F	8		spleen	47.37
1480	KI/KI	F	4		liver	206.13		1408	WT	M	8		spleen	71.68
1422	WT	F	5		liver	148.21		1411	KI/KI	M	8		spleen	23.63
1393	KI/KI	F	5		liver	60.35		1524	WT	F	3	MIG	spleen	720.47
1423	WT	F	8		liver	280.14		1526	KI/KI	F	3		spleen	643.83
1394	KI/KI	F	8		liver	359.15		1505	WT	F	4		spleen	671.99
1408	WT	M	8		liver	291.36		1480	KI/KI	F	4		spleen	736.84
1411	KI/KI	M	8		liver	334.98		1422	WT	F	5		spleen	722.7
1524	WT	F	3	M-CSF	liver	27.93		1393	KI/KI	F	5		spleen	948.25
1526	KI/KI	F	3		liver	30.74		1423	WT	F	8		spleen	483.93
1505	WT	F	4		liver	23.8		1394	KI/KI	F	8		spleen	363.34
1480	KI/KI	F	4		liver	81.18		1408	WT	M	8		spleen	706.75
1422	WT	F	5		liver	13.52		1411	KI/KI	M	8		spleen	508.86
1393	KI/KI	F	5		liver	6.91		1524	WT	F	3	MIP-2	spleen	29.64
1423	WT	F	8		liver	11.55		1526	KI/KI	F	3		spleen	29.64
1394	KI/KI	F	8		liver	62.73		1505	WT	F	4		spleen	23.08
1408	WT	M	8		liver	53.97		1480	KI/KI	F	4		spleen	34.95
1411	KI/KI	M	8		liver	44.77		1422	WT	F	5		spleen	64.63
1524	WT	F	3	MIG	liver	197.03		1393	KI/KI	F	5		spleen	95.04
1526	KI/KI	F	3		liver	162.39		1423	WT	F	8		spleen	112.56
1505	WT	F	4		liver	119.47		1394	KI/KI	F	8		spleen	137.78
1480	KI/KI	F	4		liver	134.81		1408	WT	M	8		spleen	87.21
1422	WT	F	5		liver	251.63		1411	KI/KI	M	8		spleen	76.4
1393	KI/KI	F	5		liver	252.46		1524	WT	F	3	RANTES	spleen	503.51
1423	WT	F	8		liver	174.19		1526	KI/KI	F	3		spleen	536.69
1394	KI/KI	F	8		liver	165.76		1505	WT	F	4		spleen	196.9
1408	WT	M	8		liver	121.63		1480	KI/KI	F	4		spleen	677.33
1411	KI/KI	M	8		liver	145.55		1422	WT	F	5		spleen	289.73
1524	WT	F	3	MIP-2	liver	339.45		1393	KI/KI	F	5		spleen	633.78
1526	KI/KI	F	3		liver	362.45		1423	WT	F	8		spleen	700.91
1505	WT	F	4		liver	281.39		1394	KI/KI	F	8		spleen	457.23
1480	KI/KI	F	4		liver	399.22		1408	WT	M	8		spleen	291.32
1422	WT	F	5		liver	340.94		1411	KI/KI	M	8		spleen	361.05
1393	KI/KI	F	5		liver	248.58
1423	WT	F	8		liver	268.39
1394	KI/KI	F	8		liver	435.11
1408	WT	M	8		liver	308.04
1411	KI/KI	M	8		liver	378.99
1524	WT	F	3	RANTES	liver	12.91
1526	KI/KI	F	3		liver	17.59
1505	WT	F	4		liver	15.88
1480	KI/KI	F	4		liver	16.45
1422	WT	F	5		liver	30.82
1393	KI/KI	F	5		liver	27.7
1423	WT	F	8		liver	41.99
1394	KI/KI	F	8		liver	17.78
1408	WT	M	8		liver	16.97
1411	KI/KI	M	8		liver	12.52
1524	WT	F	3	TNF-α	liver	7.44
1526	KI/KI	F	3		liver	8.68
1505	WT	F	4		liver	8.83
1480	KI/KI	F	4		liver	11.95
1422	WT	F	5		liver	16.03
1393	KI/KI	F	5		liver	4.27
1423	WT	F	8		liver	12.9
1394	KI/KI	F	8		liver	16.15
1408	WT	M	8		liver	15.82
1411	KI/KI	M	8		liver	16.74
1524	WT	F	3	VEGF	liver	2.25
1526	KI/KI	F	3		liver	2.58
1505	WT	F	4		liver	5.63
1480	KI/KI	F	4		liver	1.56
1422	WT	F	5		liver	5.29
1393	KI/KI	F	5		liver	13.64
1423	WT	F	8		liver	4.13
1394	KI/KI	F	8		liver	2.65
1408	WT	M	8		liver	2
1411	KI/KI	M	8		liver	1.45
1524	WT	F	3	CCL3	lung	8.75
1526	KI/KI	F	3		lung	31.31
1505	WT	F	4		lung	109.51
1480	KI/KI	F	4		lung	43.1
1422	WT	F	5		lung	48.12
1393	KI/KI	F	5		lung	38.26
1423	WT	F	8		lung	53
1394	KI/KI	F	8		lung	60.21
1408	WT	M	8		lung	81.59
1411	KI/KI	M	8		lung	70.63
1524	WT	F	3	CCL4	lung	17.9
1526	KI/KI	F	3		lung	31.13
1505	WT	F	4		lung	14.07
1480	KI/KI	F	4		lung	0
1422	WT	F	5		lung	33.58
1393	KI/KI	F	5		lung	34.83
1423	WT	F	8		lung	74.36
1394	KI/KI	F	8		lung	39.17
1408	WT	M	8		lung	48.1
1411	KI/KI	M	8		lung	100.64
1524	WT	F	3	Eotaxin	lung	375.77
1526	KI/KI	F	3		lung	377.85
1505	WT	F	4		lung	386.73
1480	KI/KI	F	4		lung	392.06
1422	WT	F	5		lung	357.53
1393	KI/KI	F	5		lung	305.48
1423	WT	F	8		lung	426.9
1394	KI/KI	F	8		lung	404.07
1408	WT	M	8		lung	277.58
1411	KI/KI	M	8		lung	365.26
1524	WT	F	3	IL-1α	lung	62.48
1526	KI/KI	F	3		lung	56.21
1505	WT	F	4		lung	49.75
1480	KI/KI	F	4		lung	64.99
1422	WT	F	5		lung	181.88
1393	KI/KI	F	5		lung	158.77
1423	WT	F	8		lung	232.63
1394	KI/KI	F	8		lung	183.34
1408	WT	M	8		lung	174.31
1411	KI/KI	M	8		lung	195.78
1524	WT	F	3	IL-1β	lung	3.86
1526	KI/KI	F	3		lung	4.08
1505	WT	F	4		lung	5.84
1480	KI/KI	F	4		lung	3.64
1422	WT	F	5		lung	11.98
1393	KI/KI	F	5		lung	6.59
1423	WT	F	8		lung	14.25
1394	KI/KI	F	8		lung	7.73
1408	WT	M	8		lung	11.62
1411	KI/KI	M	8		lung	14.95
1524	WT	F	3	IL-2	lung	5.14
1526	KI/KI	F	3		lung	4.85
1505	WT	F	4		lung	6.59
1480	KI/KI	F	4		lung	3.44
1422	WT	F	5		lung	24.57
1393	KI/KI	F	5		lung	22.13
1423	WT	F	8		lung	6.16
1394	KI/KI	F	8		lung	16.73
1408	WT	M	8		lung	20.08
1411	KI/KI	M	8		lung	30.12
1524	WT	F	3	IL-7	lung	5.52
1526	KI/KI	F	3		lung	6.79
1505	WT	F	4		lung	6.7
1480	KI/KI	F	4		lung	6.7
1422	WT	F	5		lung	14.55
1393	KI/KI	F	5		lung	11.8
1423	WT	F	8		lung	4.44
1394	KI/KI	F	8		lung	5.73
1408	WT	M	8		lung	7.43
1411	KI/KI	M	8		lung	5.98
1524	WT	F	3	IL-9	lung	29.76
1526	KI/KI	F	3		lung	15.62
1505	WT	F	4		lung	13.14
1480	KI/KI	F	4		lung	21.82
1422	WT	F	5		lung	73.95
1393	KI/KI	F	5		lung	78.92
1423	WT	F	8		lung	43.42
1394	KI/KI	F	8		lung	41.3
1408	WT	M	8		lung	37.01
1411	KI/KI	M	8		lung	37.55
1524	WT	F	3	IL-15	lung	14.58
1526	KI/KI	F	3		lung	19.57
1505	WT	F	4		lung	13.74
1480	KI/KI	F	4		lung	17.46
1422	WT	F	5		lung	14.44
1393	KI/KI	F	5		lung	21.66
1423	WT	F	8		lung	10.78
1394	KI/KI	F	8		lung	5.48
1408	WT	M	8		lung	16.74
1411	KI/KI	M	8		lung	10.78
1524	WT	F	3	IP-10	lung	65.76
1526	KI/KI	F	3		lung	63.77
1505	WT	F	4		lung	54.04
1480	KI/KI	F	4		lung	77.35
1422	WT	F	5		lung	50.6
1393	KI/KI	F	5		lung	40.81
1423	WT	F	8		lung	95.87
1394	KI/KI	F	8		lung	59.45
1408	WT	M	8		lung	59.29
1411	KI/KI	M	8		lung	106.02
1524	WT	F	3	KC	lung	30.87
1526	KI/KI	F	3		lung	72.54
1505	WT	F	4		lung	19.5
1480	KI/KI	F	4		lung	15.38
1422	WT	F	5		lung	25.4
1393	KI/KI	F	5		lung	35.24
1423	WT	F	8		lung	284.18
1394	KI/KI	F	8		lung	102.04
1408	WT	M	8		lung	115.92
1411	KI/KI	M	8		lung	73.86
1524	WT	F	3	LIX	lung	1345.7
1526	KI/KI	F	3		lung	433.4
1505	WT	F	4		lung	396.78
1480	KI/KI	F	4		lung	460.04
1422	WT	F	5		lung	681.8
1393	KI/KI	F	5		lung	1072.15
1423	WT	F	8		lung	770.51
1394	KI/KI	F	8		lung	603.28
1408	WT	M	8		lung	354.61
1411	KI/KI	M	8		lung	1827.56
1524	WT	F	3	MCP-1	lung	113.86
1526	KI/KI	F	3		lung	149.41
1505	WT	F	4		lung	96.8
1480	KI/KI	F	4		lung	148.81
1422	WT	F	5		lung	50.24
1393	KI/KI	F	5		lung	48.18
1423	WT	F	8		lung	303.65
1394	KI/KI	F	8		lung	169.39
1408	WT	M	8		lung	177.96
1411	KI/KI	M	8		lung	150.58
1524	WT	F	3	MIG	lung	72.99
1526	KI/KI	F	3		lung	45.62
1505	WT	F	4		lung	72.99
1480	KI/KI	F	4		lung	45.62
1422	WT	F	5		lung	62.94
1393	KI/KI	F	5		lung	61.45
1423	WT	F	8		lung	176.7
1394	KI/KI	F	8		lung	137.02
1408	WT	M	8		lung	81.09
1411	KI/KI	M	8		lung	288.8
1524	WT	F	3	MIP-2	lung	27.3
1526	KI/KI	F	3		lung	25.12
1505	WT	F	4		lung	36.44
1480	KI/KI	F	4		lung	27.3
1422	WT	F	5		lung	52.62
1393	KI/KI	F	5		lung	45.35
1423	WT	F	8		lung	151.33
1394	KI/KI	F	8		lung	77.4
1408	WT	M	8		lung	87.52
1411	KI/KI	M	8		lung	42.4
1524	WT	F	3	RANTES	lung	18.37
1526	KI/KI	F	3		lung	22.78
1505	WT	F	4		lung	16.26
1480	KI/KI	F	4		lung	30.03
1422	WT	F	5		lung	25.88
1393	KI/KI	F	5		lung	31.81
1423	WT	F	8		lung	44.08
1394	KI/KI	F	8		lung	47.14
1408	WT	M	8		lung	34.01
1411	KI/KI	M	8		lung	71.38
4588	KI/KI	M	9		lung	90.14
4611	KI/KI	M	9		lung	29.4
4617	WT	M	9		lung	24.84
4618	WT	M	9		lung	21.48
4619	WT	M	9		lung	24.65
1524	WT	F	3	VEGF	lung	259.95
1526	KI/KI	F	3		lung	64.86
1505	WT	F	4		lung	213.56
1480	KI/KI	F	4		lung	177.34
1422	WT	F	5		lung	189.1
1393	KI/KI	F	5		lung	114.52
1423	WT	F	8		lung	95.24
1394	KI/KI	F	8		lung	113.5
1408	WT	M	8		lung	184.93
1411	KI/KI	M	8		lung	123.59
1524	WT	F	3	Eotaxin	muscle	121
1526	KI/KI	F	3		muscle	167.09
1505	WT	F	4		muscle	136.14
1480	KI/KI	F	4		muscle	137.24
1422	WT	F	5		muscle	105.22
1393	KI/KI	F	5		muscle	48.92
1524	WT	F	3	G-CSF	muscle	7.02
1526	KI/KI	F	3		muscle	1.93
1505	WT	F	4		muscle	12.24
1480	KI/KI	F	4		muscle	1.78
1422	WT	F	5		muscle	11.38
1393	KI/KI	F	5		muscle	5.16
1524	WT	F	3	IL-1α	muscle	81.29
1526	KI/KI	F	3		muscle	31.1
1505	WT	F	4		muscle	19.63
1480	KI/KI	F	4		muscle	28.26
1422	WT	F	5		muscle	262.18
1393	KI/KI	F	5		muscle	86.7
1524	WT	F	3	IL-1β	muscle	24.06
1526	KI/KI	F	3		muscle	15.3
1505	WT	F	4		muscle	10.28
1480	KI/KI	F	4		muscle	17.18
1422	WT	F	5		muscle	13.47
1393	KI/KI	F	5		muscle	8.09
1524	WT	F	3	IL-2	muscle	14.79
1526	KI/KI	F	3		muscle	5.7
1505	WT	F	4		muscle	5.48
1480	KI/KI	F	4		muscle	5.48
1422	WT	F	5		muscle	51.42
1393	KI/KI	F	5		muscle	16.11
1524	WT	F	3	IL-6	muscle	4.44
1526	KI/KI	F	3		muscle	0.38
1505	WT	F	4		muscle	0
1480	KI/KI	F	4		muscle	0
1422	WT	F	5		muscle	19.8
1393	KI/KI	F	5		muscle	3.31
1524	WT	F	3	IL-7	muscle	3.98
1526	KI/KI	F	3		muscle	0.64
1505	WT	F	4		muscle	1.53
1480	KI/KI	F	4		muscle	0.64
1422	WT	F	5		muscle	10.57
1393	KI/KI	F	5		muscle	5.78
1524	WT	F	3	IL-9	muscle	26.17
1526	KI/KI	F	3		muscle	9.18
1505	WT	F	4		muscle	8.43
1480	KI/KI	F	4		muscle	12.95
1422	WT	F	5		muscle	28.98
1393	KI/KI	F	5		muscle	11.6
1524	WT	F	3	IL-15	muscle	68.21
1526	KI/KI	F	3		muscle	9.95
1505	WT	F	4		muscle	9.95
1480	KI/KI	F	4		muscle	14.86
1422	WT	F	5		muscle	12.9
1393	KI/KI	F	5		muscle	8.38
1524	WT	F	3	KC	muscle	4.58
1526	KI/KI	F	3		muscle	4.01
1505	WT	F	4		muscle	3.33
1480	KI/KI	F	4		muscle	4.26
1422	WT	F	5		muscle	15.57
1393	KI/KI	F	5		muscle	6
1524	WT	F	3	M-CSF	muscle	5.48
1526	KI/KI	F	3		muscle	1.87
1505	WT	F	4		muscle	1.21
1480	KI/KI	F	4		muscle	2.2
1422	WT	F	5		muscle	11.66
1393	KI/KI	F	5		muscle	6.18
1524	WT	F	3	MIG	muscle	11.58
1526	KI/KI	F	3		muscle	16
1505	WT	F	4		muscle	7.1
1480	KI/KI	F	4		muscle	16.74
1422	WT	F	5		muscle	11.19
1393	KI/KI	F	5		muscle	15.23
4588	KI/KI	M	9		muscle	32.05
4611	KI/KI	M	9		muscle	14.54
4617	WT	M	9		muscle	31.26
4618	WT	M	9		muscle	22.7
4619	WT	M	9		muscle	21.15
1319	WT	M	30		muscle	21.95
1524	WT	F	3	MIP-2	muscle	12.93
1526	KI/KI	F	3		muscle	27.3
1505	WT	F	4		muscle	23.08
1480	KI/KI	F	4		muscle	12.93
1422	WT	F	5		muscle	23.36
1393	KI/KI	F	5		muscle	45.35
1524	WT	F	3	VEGF	muscle	25.9
1526	KI/KI	F	3		muscle	47.12
1505	WT	F	4		muscle	38.32
1480	KI/KI	F	4		muscle	39.66
1422	WT	F	5		muscle	27.59
1393	KI/KI	F	5		muscle	31.05
