# Supplementary material for: Aberrant expression and localization of the RAP1 shelterin protein contribute to age-related phenotypes
Source: PLoS Genet. 2022 Nov 28;18(11):e1010506. doi: 10.1371/journal.pgen.1010506 (PMC9704629; doi:10.1371/journal.pgen.1010506)
Supplement: S5 Table — (XLSX) [file pgen.1010506.s016.xlsx]

## Sheet: Sheet1
Supplementary Table 5. Tumor incidence and gross abnormalites are increased in Rap1 knockin mice.
Genotype	Age (weeks)	Sex	Gross abnormalities in spleen/liver/LN	Tumors	Tissue(s) affected	Tumor incidence
WT	56	F	N.D.	N.D.	X	0.25
	62	F	N.D.	N.D.	X
	62	F	N.D.	N.D.	X
	75	M	N.D.	N.D.	X
	77	F	N.D.	N.D.	X
	77	M	N.D.	N.D.	X
	82	M	N.D.	N.D.	X
	86	F	N.D.	N.D.	X
	108	F	N.D.	N.D.	X
	110	F	N.D.	N.D.	X
	119	M	N.D.	Bronchoalveolar carc.	Lungs
	127	F	pale liver, spleen	N.D.	X
	128	F	N.D.	neoplasm	LN
	130	M	N.D.	HS	Liver
	136	F	N.D.	hemangiosarcoma, pulmonary carc	leg, lungs
	153	F	N.D.	N.D.	X
KI/WT	76	M	N.D.	N.D.	X	0.5
	76	F	N.D.	N.D.	X
	82	M	N.D.	N.D.	X
	82	M	N.D.	N.D.	X
	99	F	liver/spleen/LN enlargement	Lymphoma	various tissues
	100	F	liver/spleen/LN enlargement	Lymphoma	Spleen, BM
	112	F	spleen enlargement, liver nodules	Lymphoma/HS	Liver, speen, pancreas
	158	M	N.D.	adenoma	kidney
KI/KI	49	F	N.D.	N.D.	X	0.625
	56	F	N.D.	N.D.	X
	62	F	N.D.	N.D.	X
	62	F	N.D.	N.D.	X
	76	M	N.D.	N.D.	X
	77	F	N.D.	N.D.	X
	77	F	N.D.	N.D.	X
	77	F	N.D.	early lymphoma	spleen
	77	F	N.D.	early lymphoma	spleen
	82	M	N.D.	N.D.	X
	83	M	liver mass	Hepatocellular carc.	Liver
	83	F	spleen/liver enlargement, LN mass	N.D.	X
	85	M	LN enlargement	Lymphoma	LN
	86	F	spleen/liver enlargement	HS	liver, spleen
	95	F	liver-mild pallor	Lymphoma	Liver, spleen
	101	M	N.D.	Lymphoma	Small intestine
	105	M	N.D.	Pulmonary carc.	Lungs
	106	M	liver enlargement, liver nodules	HS	Liver
	113	F	discolored liver section	HS	Liver
	115	F	spleen/LN enlargement	HS	LN
	123	M	liver mass	Hepatocellular carc.	Liver
	123	M	splenic mass, enlarged LN	HS	spleen, LN
	126	M	liver enlargement	HS	Liver, spleen
	146	M	liver/spleen enlargment	HS, hepatocellular carc.	Liver
ND: not detected. HS: histiocytic sarcoma; carc: carcinoma; LN: lymph node.
* Fisher's exact test comparing tumor incidence in WT and KI/KI genotypes, p = 0.0270
**Using the Cochran-Armitage test (Chi-square test for trend), there was a trend toward increased tumor burden with increased Rap1 knockin dosage e.g. WT, WT/KI, KI/KI, p=0.0211
